# Supplementary material for: DICER1 platform domain missense variants inhibit miRNA biogenesis and lead to tumor susceptibility
Source: NAR Cancer. 2023 Jun 16;5(3):zcad030. doi: 10.1093/narcan/zcad030 (PMC10273190; doi:10.1093/narcan/zcad030)
Supplement: zcad030_Supplemental_Files [file zcad030_supplemental_files.zip]

Archive with 2 entries (2 files):
- miRNA profiling data.xlsx
- Supplementary Figures and text.pdf
