# Supplementary material for: DICER1 platform domain missense variants inhibit miRNA biogenesis and lead to tumor susceptibility
Source: NAR Cancer. 2023 Jun 16;5(3):zcad030. doi: 10.1093/narcan/zcad030 (PMC10273190; doi:10.1093/narcan/zcad030)
Supplement: zcad030_Supplemental_Files [file zcad030_supplemental_files.zip › miRNA profiling data.xlsx]

## Sheet: Normalized miRNA data
Probe Name	KO1	KO2	KO3	Flox 1	Flox 2	Flox 3	L805P 1	L805P 2	L805P 3	G803R 1	G803R 2	G803R 3	L881P 1	L881P 2	L881P 3	R821C 1	R821C 2	R821C 3	S839F 1	S839F 2	S839F 3	WT1	WT2	WT3
mmu-let-7a	1.2	1.07	1.04	3358.53	3619.16	2956.3	1.01	1	1	1.15	1	1.26	467.91	510.63	480.89	55.53	817.8	691.49	1688.51	2110.99	2127.45	2931.4	2621.32	4418.78
mmu-let-7b	21.69	24.63	16.6	6002.33	6233.89	4712.42	136.52	182.89	137.66	136.2	137.9	113.21	616.23	708.41	692.7	1081.26	1053.88	1095.83	2128.08	2251.94	2228.69	7498.75	7657.28	11634.8
mmu-let-7c	40.97	46.05	72.62	2263.04	2297.48	1809.12	131.47	174.45	162.53	146.59	142.56	105.67	344.17	417.44	399.99	343.26	468.17	391.79	1206.9	1227.53	1109.35	2483.9	2241.08	4056.34
mmu-let-7d	14.46	7.5	8.3	3818.81	3897.47	2769.03	105.17	127.55	112.79	116.58	83.86	91.83	517.9	589.55	558.16	304.89	344.65	368.35	1120.9	1496.12	1845.12	3663.1	3413.28	5192.92
mmu-let-7e	51.81	54.62	66.39	979.49	1067.42	892.78	133.49	174.45	140.33	153.51	155.6	138.37	379.41	381.31	406.35	193.84	230.1	241.94	616.35	766.93	864.1	2211.7	1798.67	2556.05
mmu-let-7f	101.21	84.6	68.47	1056.21	1080.02	877.47	105.17	120.05	99.47	137.36	109.01	132.08	217.98	237.72	241.81	204.94	257.99	228.54	327.76	532.74	588.9	793.52	799.23	1221.19
mmu-let-7g	59.04	84.6	67.43	5019.09	5093.16	3774.88	529.91	753.12	627.03	437.46	399.72	349.7	1479.13	1664.05	1581.76	2678.4	3126.77	3259.02	1716.22	3065.48	3420.74	5620.14	5696.34	8353.88
mmu-let-7i	63.86	64.26	59.13	4518.59	4710.63	3591.14	188.1	252.29	257.56	267.79	232.94	223.91	849.78	1091.62	973.6	505.8	597.66	586	1641.69	2613.76	3084.23	7123.21	6598.9	9465.21
mmu-miR-1	30.12	20.35	18.67	11.23	25.2	29.45	21.24	20.63	23.98	34.63	27.02	30.19	26.22	20.92	22.73	25.24	16.93	16.74	18.16	24.42	17.11	19.38	19.38	40.41
mmu-miR-100	22.89	19.28	22.82	522.96	560.05	394.57	45.51	47.83	33.75	32.32	31.68	42.77	195.85	234.87	227.26	398.78	534.91	523.22	780.71	1017.76	777.12	495.49	867.85	1247.71
mmu-miR-101a	16.87	14.99	12.45	17.77	22.91	12.96	17.19	12.19	7.99	10.39	11.18	16.35	14.75	11.41	9.09	11.11	9.96	6.7	11.47	15.54	17.11	15.69	10.49	17.68
mmu-miR-101b	79.52	98.53	99.59	102.91	99.64	96.58	94.05	97.54	92.37	72.72	75.47	88.05	90.14	80.83	73.63	112.06	82.68	82.04	86	68.81	104.09	95.96	96.07	94.72
mmu-miR-103	97.6	76.04	75.73	196.46	182.1	250.87	88.99	72.22	79.04	70.41	91.31	89.31	113.09	98.89	100.91	97.93	123.52	142.32	107.03	119.87	112.65	291.57	343.91	383.91
mmu-miR-105	53.02	72.82	69.5	54.26	54.97	43.58	68.77	63.78	71.94	54.25	60.56	52.83	65.56	76.07	63.63	83.79	87.66	69.48	66.89	74.36	67.02	61.82	54.09	73.25
mmu-miR-106a+mmu-miR-17	63.86	69.61	49.79	1677.4	1834.78	1810.29	218.44	298.25	259.34	225.08	189.14	231.46	571.16	696.05	687.25	740.02	1049.89	1071.55	609.66	820.2	1418.77	2467.29	2283.86	2903.34
mmu-miR-106b	30.12	29.99	28.01	255.4	277.16	353.34	33.37	43.14	30.2	31.16	31.68	45.29	59.82	84.63	69.09	112.06	150.41	187.52	82.18	128.75	119.78	459.5	523.13	657.95
mmu-miR-107	25.3	20.35	26.97	59.87	52.68	62.42	24.27	21.57	19.54	24.24	23.29	21.38	20.49	14.26	26.36	25.24	24.9	25.11	28.67	37.74	38.5	45.21	50.05	88.4
mmu-miR-10a	25.3	14.99	16.6	29	27.49	20.02	13.15	11.25	16.87	15.01	14.91	15.1	19.67	18.07	25.45	17.16	23.91	28.46	43.96	46.61	54.18	24.91	54.09	51.78
mmu-miR-10b	24.1	21.42	15.56	16.84	19.47	30.62	47.53	50.65	47.96	19.62	22.36	22.64	113.09	119.81	127.27	55.53	40.84	54.41	257.05	281.91	265.22	128.25	131.59	176.8
mmu-miR-1186	22.89	12.85	10.37	15.9	16.03	16.49	19.21	13.13	21.32	19.62	19.57	25.16	15.57	19.97	22.73	18.17	16.93	11.72	14.33	25.53	25.67	14.76	8.07	16.42
mmu-miR-1186b	30.12	34.27	17.64	19.65	37.8	18.84	29.33	21.57	25.76	23.08	21.43	35.22	21.31	22.82	11.82	11.11	26.89	19.25	9.56	21.09	17.11	17.53	20.99	13.89
mmu-miR-1187	75.91	70.68	96.48	73.91	77.88	87.16	76.86	68.47	99.47	76.18	77.33	65.41	75.39	77.97	82.72	77.74	74.71	77.02	71.67	87.68	61.31	68.28	71.04	75.77
mmu-miR-1188	54.22	48.19	64.32	42.1	30.92	44.76	43.48	48.77	54.18	51.94	48.45	41.51	60.64	36.13	44.54	42.4	43.83	53.58	46.82	51.05	41.35	40.6	38.75	36.62
mmu-miR-1190	45.79	50.33	50.83	34.61	44.67	45.93	33.37	36.58	48.85	28.86	51.25	62.9	49.17	67.51	49.09	67.64	50.8	56.93	47.78	46.61	52.76	52.59	52.47	37.89
mmu-miR-1191	30.12	22.49	12.45	25.26	16.03	32.98	23.26	22.51	15.99	21.93	18.63	16.35	22.13	15.21	10	13.12	13.95	15.07	25.8	18.87	14.26	17.53	10.49	16.42
mmu-miR-1192	4.82	5.35	6.22	6.55	13.74	7.07	6.07	6.57	7.11	10.39	4.66	11.32	7.38	5.71	9.09	7.07	7.97	10.05	9.56	9.99	12.83	6.46	2.42	3.79
mmu-miR-1193	24.1	11.78	9.34	22.45	16.03	30.62	12.14	23.45	23.09	15.01	20.5	20.13	9.83	19.97	15.45	20.19	12.95	11.72	21.02	13.32	12.83	15.69	10.49	20.21
mmu-miR-1194	61.45	59.97	51.87	32.74	46.96	38.87	46.52	43.14	54.18	40.4	45.66	42.77	40.97	50.4	51.82	35.34	41.84	41.86	45.87	38.85	59.89	45.21	39.56	32.83
mmu-miR-1195	37.35	43.91	59.13	51.45	36.65	24.73	44.5	58.15	47.07	45.02	52.18	32.71	43.43	42.79	42.73	41.39	40.84	45.21	36.31	42.18	42.78	48.9	50.05	30.31
mmu-miR-1196	49.4	55.69	48.76	54.26	35.5	47.11	42.47	35.64	56.84	35.78	53.11	50.32	49.99	53.25	57.27	54.52	47.81	49.39	46.82	53.27	51.33	36.91	50.05	44.2
mmu-miR-1197	46.99	37.48	40.46	39.29	26.34	37.69	43.48	58.15	32.86	40.4	38.2	41.51	53.26	50.4	52.73	37.35	53.79	43.53	48.73	43.29	39.93	34.14	39.56	41.67
mmu-miR-1198	16.87	20.35	7.26	77.65	90.48	56.53	12.14	15.94	20.43	21.93	13.04	22.64	11.47	24.72	15.45	24.23	34.86	52.74	21.98	28.86	41.35	54.44	62.16	116.18
mmu-miR-1199	20.48	16.06	13.49	12.16	16.03	14.13	20.23	18.76	14.21	16.16	14.91	25.16	9.01	7.61	13.64	16.15	8.96	8.37	11.47	11.1	11.41	18.45	11.3	13.89
mmu-miR-122	6.02	11.78	3.11	13.1	11.45	8.24	13.15	15.01	12.43	18.47	7.45	13.84	11.47	8.56	10	9.09	6.97	16.74	14.33	15.54	11.41	7.38	8.88	10.1
mmu-miR-1224	187.97	186.34	171.17	88.87	88.19	67.14	236.64	193.2	173.19	180.06	175.17	189.95	117.18	119.81	91.82	186.77	180.29	253.66	156.72	168.7	102.67	135.64	173.57	285.41
mmu-miR-124	63.86	79.25	57.06	43.97	56.12	67.14	77.87	64.71	65.72	75.03	71.74	49.06	81.95	58	59.09	66.63	56.78	64.46	60.2	55.49	62.74	53.52	52.47	31.57
mmu-miR-125a-3p	40.97	50.33	51.87	51.45	41.23	45.93	48.54	43.14	39.97	42.71	59.63	47.8	63.92	61.81	60.91	51.49	57.77	49.39	50.65	66.59	52.76	55.36	51.67	42.94
mmu-miR-125a-5p	71.09	81.39	71.58	6671.23	7095.15	5038.67	917.23	1441.53	1323.34	1194.65	968.08	1039.05	2773.87	3380.4	3227.16	3831.34	5541.32	5212.09	4395.68	5028.86	5689.36	6646.18	5619.64	8385.45
mmu-miR-125b-3p	39.76	25.7	36.31	32.74	33.21	24.73	38.43	30.01	33.75	33.47	36.34	41.51	39.33	33.28	30	47.45	33.87	38.51	32.49	39.96	51.33	35.06	37.14	36.62
mmu-miR-125b-5p	26.51	12.85	11.41	14686.8	15449	17859.1	1807.15	3310.73	2983.28	2046.48	1454.45	1937.21	6400.8	8046.39	7956.09	4035.27	9106.37	8848.67	13475.6	16264.1	15799	10325	13239	17007.1
mmu-miR-126-3p	12.05	10.71	7.26	26.19	25.2	9.42	4.05	6.57	7.99	9.23	5.59	8.81	5.74	10.46	10.91	19.18	12.95	8.37	8.6	6.66	15.68	18.45	16.15	18.94
mmu-miR-126-5p	9.64	10.71	10.37	6.55	9.16	9.42	14.16	12.19	10.66	8.08	5.59	12.58	7.38	10.46	5.45	12.11	7.97	10.05	5.73	14.43	7.13	12	7.27	8.84
mmu-miR-127	12.05	16.06	8.3	11.23	8.02	11.78	14.16	11.25	7.11	10.39	6.52	32.71	9.83	7.61	12.73	4.04	6.97	8.37	10.51	8.88	17.11	9.23	6.46	15.15
mmu-miR-1274a	26.51	37.48	22.82	30.87	32.07	35.33	48.54	89.1	62.17	58.87	45.66	62.9	39.33	49.45	50.91	19.18	28.89	25.11	30.58	53.27	38.5	23.07	26.64	29.05
mmu-miR-128	45.79	35.34	39.42	39.29	43.52	35.33	48.54	45.02	42.63	41.55	54.04	33.96	54.08	44.69	42.73	45.43	43.83	43.53	51.6	42.18	67.02	39.68	43.59	27.78
mmu-miR-129-3p	74.71	76.04	73.65	103.84	109.95	127.2	66.74	64.71	70.16	66.95	68.95	65.41	72.11	69.41	74.54	92.88	56.78	82.04	68.8	62.15	54.18	88.58	91.23	106.08
mmu-miR-129-5p	62.66	64.26	63.28	72.04	72.15	84.8	63.71	60.02	70.16	51.94	53.11	54.09	63.1	73.22	68.18	68.65	60.76	73.67	75.49	47.72	85.55	62.74	64.58	69.46
mmu-miR-1306	37.35	38.55	37.35	37.42	37.8	37.69	43.48	32.83	41.74	46.17	50.31	39	40.15	40.89	52.73	40.38	47.81	40.18	42.05	29.97	47.05	50.75	35.52	39.15
mmu-miR-130a	30.12	21.42	19.71	1146.02	1263.27	1513.48	117.31	142.56	115.46	86.57	59.63	83.02	267.14	292.87	314.53	368.49	614.6	598.56	355.48	522.75	536.14	920.85	1119.73	1226.25
mmu-miR-130b	57.84	68.54	61.21	67.36	72.15	50.65	64.72	55.34	65.72	54.25	59.63	46.54	55.72	53.25	72.72	71.68	89.65	94.6	68.8	72.14	74.15	103.34	102.53	97.24
mmu-miR-132	37.35	24.63	25.93	105.71	106.51	85.98	33.37	25.32	29.31	34.63	38.2	36.48	45.07	38.04	46.36	77.74	74.71	77.02	38.22	49.94	54.18	91.35	70.24	99.77
mmu-miR-133a	67.48	49.26	49.79	57.07	38.94	36.51	56.63	44.08	50.62	38.09	53.11	50.32	61.46	65.61	59.09	51.49	73.71	63.62	64.02	52.16	42.78	40.6	41.98	58.09
mmu-miR-133b	43.38	43.91	56.02	42.1	38.94	47.11	54.61	53.46	39.08	55.4	55.9	50.32	59.82	47.54	60	62.59	53.79	56.09	48.73	46.61	39.93	47.06	44.4	45.46
mmu-miR-134	37.35	40.7	51.87	28.07	43.52	42.4	45.51	46.89	35.53	30.01	39.13	45.29	49.99	39.94	45.45	50.48	41.84	41.02	43	38.85	48.48	41.52	44.4	37.89
mmu-miR-135a	115.67	103.88	77.8	80.46	98.5	88.34	81.91	89.1	79.93	102.73	96.9	101.89	105.71	100.79	91.82	139.32	126.51	89.57	84.09	87.68	106.94	80.27	79.12	107.34
mmu-miR-135b	15.66	18.21	18.67	17.77	13.74	20.02	15.17	12.19	12.43	20.78	14.91	25.16	18.03	20.92	24.54	15.14	15.94	10.88	11.47	15.54	14.26	23.99	18.57	18.94
mmu-miR-136	59.04	35.34	36.31	49.58	40.09	89.51	51.58	39.39	43.52	49.63	45.66	42.77	31.96	19.97	40	26.25	34.86	31.81	45.87	44.4	14.26	36.91	40.37	51.78
mmu-miR-137	8.43	20.35	15.56	7.48	20.62	10.6	18.2	12.19	15.1	16.16	10.25	16.35	9.83	13.31	7.27	14.13	10.96	10.05	10.51	16.65	12.83	10.15	8.88	13.89
mmu-miR-138	14.46	5.35	12.45	14.03	9.16	12.96	10.11	8.44	11.55	16.16	9.32	17.61	5.74	10.46	7.27	6.06	2.99	6.7	2.87	5.55	8.56	8.3	4.84	5.05
mmu-miR-139-3p	15.66	16.06	4.15	14.03	11.45	10.6	14.16	5.63	7.11	10.39	11.18	17.61	11.47	9.51	9.09	10.1	8.96	8.37	5.73	7.77	4.28	3.69	9.69	11.37
mmu-miR-139-5p	56.63	39.62	62.24	47.71	46.96	35.33	40.45	43.14	55.95	43.86	70.81	36.48	51.63	48.5	50	58.56	50.8	55.25	46.82	54.38	49.91	43.37	49.25	34.1
mmu-miR-140	2.41	7.5	8.3	101.97	129.42	134.27	47.53	74.09	69.28	68.1	50.31	47.8	42.61	85.58	53.63	18.17	44.82	43.53	69.76	104.33	68.44	226.06	251.07	280.36
mmu-miR-141	22.89	23.56	10.37	20.58	32.07	23.56	18.2	14.07	20.43	25.39	24.23	36.48	13.93	16.17	14.54	16.15	28.89	12.56	17.2	22.2	18.54	17.53	20.99	18.94
mmu-miR-142-3p	80.73	80.32	74.69	71.1	67.57	62.42	71.8	68.47	76.38	80.8	71.74	94.34	90.14	77.97	80	67.64	80.68	61.11	72.62	74.36	55.61	47.98	55.7	45.46
mmu-miR-142-5p	398.83	382.32	325.74	361.11	395.13	368.65	442.94	410.79	365.03	472.09	356.86	485.56	326.15	431.7	369.08	431.09	357.6	345.74	378.41	334.07	416.36	339.55	377.01	410.43
mmu-miR-143	14.46	10.71	16.6	288.14	371.08	473.48	21.24	29.07	15.1	15.01	15.84	26.42	45.07	62.76	69.09	30.29	46.82	45.21	79.31	105.44	134.03	341.4	404.46	491.26
mmu-miR-144	6.02	5.35	10.37	23.39	24.05	18.84	15.17	10.32	6.22	16.16	7.45	15.1	11.47	9.51	9.09	23.22	17.93	23.44	26.76	15.54	19.96	28.6	23.41	18.94
mmu-miR-145	66.27	64.26	76.77	324.63	408.87	459.35	70.79	92.85	111.02	53.1	58.7	65.41	140.95	148.34	152.72	165.57	187.27	185.01	266.61	251.94	258.09	239.9	317.27	390.23
mmu-miR-146a	65.07	65.33	59.13	59.87	42.38	55.36	59.67	63.78	63.95	68.1	62.43	54.09	77.85	69.41	71.82	71.68	65.74	73.67	75.49	51.05	67.02	75.66	67.81	74.51
mmu-miR-146b	45.79	56.76	58.09	51.45	45.81	45.93	61.69	55.34	59.51	42.71	57.77	41.51	64.74	60.86	68.18	67.64	67.73	54.41	55.42	62.15	62.74	55.36	56.51	61.88
mmu-miR-147	22.89	20.35	15.56	14.03	18.32	15.31	13.15	13.13	15.1	19.62	14.91	31.45	11.47	14.26	18.18	14.13	20.92	14.23	9.56	23.31	11.41	16.61	15.34	21.47
mmu-miR-148a	15.66	13.92	14.52	3691.58	3654.66	3390.91	81.91	128.49	111.91	19.62	20.5	12.58	579.36	661.82	625.43	531.04	869.6	881.52	683.24	1084.35	943.95	2747.79	3136.38	4325.33
mmu-miR-148b	15.66	20.35	10.37	125.36	119.11	116.6	12.14	34.7	20.43	20.78	13.98	23.9	29.5	48.5	37.27	51.49	94.63	87.9	29.62	39.96	38.5	257.43	240.58	320.77
mmu-miR-149	19.28	12.85	20.75	48.65	42.38	58.89	9.1	14.07	16.87	13.85	11.18	21.38	22.13	29.48	24.54	15.14	21.91	22.6	43	54.38	39.93	45.21	56.51	61.88
mmu-miR-150	50.61	44.98	54.98	36.49	53.83	43.58	60.68	41.27	36.41	47.32	46.59	42.77	48.35	62.76	53.63	64.61	61.76	57.76	56.38	35.52	61.31	50.75	29.06	37.89
mmu-miR-151-3p	18.07	23.56	14.52	59.87	75.59	96.58	19.21	20.63	25.76	23.08	13.98	26.42	27.86	34.23	35.45	26.25	34.86	35.16	32.49	24.42	25.67	66.43	54.09	90.93
mmu-miR-151-5p	30.12	14.99	17.64	526.7	533.71	455.81	135.51	190.39	132.33	118.89	129.51	98.12	263.87	316.64	314.53	179.7	299.83	282.12	190.16	258.6	213.89	586.83	604.67	794.34
mmu-miR-152	54.22	44.98	67.43	293.75	311.52	359.23	73.82	70.34	68.39	79.64	68.02	55.35	90.96	80.83	111.81	98.94	138.46	159.06	86.96	115.43	135.46	347.86	329.38	353.6
mmu-miR-153	3.61	10.71	14.52	7.48	3.44	7.07	7.08	12.19	6.22	4.62	5.59	6.29	9.83	8.56	14.54	6.06	6.97	11.72	7.64	5.55	5.7	5.54	6.46	8.84
mmu-miR-154	44.58	26.77	38.38	28.07	34.36	22.38	36.41	40.33	40.85	34.63	32.61	30.19	36.06	50.4	51.82	45.43	46.82	35.16	35.36	32.19	37.07	35.99	28.26	50.51
mmu-miR-155	1.2	1.07	1.04	1	1.15	1.18	1.01	1	1	1.15	1	1.26	1	1	1	1.01	1	1	1	1.11	1.43	1	1	1.26
mmu-miR-15a	22.89	24.63	19.71	2074.06	2345.58	2074.12	214.39	286.05	266.44	196.22	157.46	169.82	739.97	866.26	861.79	785.45	846.69	972.77	1060.7	1770.26	1893.6	3773.82	3476.25	4835.53
mmu-miR-15b	36.15	34.27	38.38	8518.89	9205.95	6910.21	614.86	924.75	869.49	1064.22	907.52	933.38	2106.01	2502.73	2398.1	2276.59	3299.09	3206.28	4892.58	5844.62	4972.13	5977.22	5831.16	7641.62
mmu-miR-16	124.11	112.45	124.48	7206.35	7751.41	8914.84	2158.07	3115.65	2699.08	2084.57	1679	1815.19	4180.89	5034.94	4783.47	1575.95	3054.05	3074.01	4492.19	6602.67	5399.9	9596.96	10936.5	15249.1
mmu-miR-181a	69.89	54.62	67.43	183.36	139.73	129.56	87.98	95.66	91.48	75.03	80.13	66.67	139.31	180.67	138.18	136.29	165.35	162.41	236.03	219.76	173.96	423.52	414.95	594.81
mmu-miR-181b+mmu-miR-181d	61.45	53.55	52.91	46.78	49.25	36.51	53.6	48.77	58.62	45.02	41.93	37.74	63.1	35.18	50	50.48	40.84	45.21	58.29	54.38	45.63	40.6	54.9	23.99
mmu-miR-181c	59.04	44.98	65.35	40.23	51.54	47.11	54.61	62.84	57.73	36.94	44.72	59.12	68.83	74.17	69.09	80.77	73.71	59.44	55.42	63.26	51.33	65.51	50.05	63.14
mmu-miR-182	12.05	7.5	7.26	22.45	21.76	30.62	11.12	7.5	11.55	10.39	10.25	15.1	7.38	18.07	12.73	12.11	29.88	25.95	17.2	25.53	19.96	38.75	38.75	36.62
mmu-miR-183	18.07	16.06	5.19	43.97	73.3	57.71	29.33	25.32	20.43	20.78	24.23	22.64	35.24	48.5	47.27	84.8	136.47	151.52	49.69	93.23	86.98	281.42	305.97	447.06
mmu-miR-1839-3p	13.25	12.85	13.49	6.55	18.32	14.13	17.19	10.32	15.1	8.08	8.39	11.32	9.01	13.31	16.36	12.11	22.91	15.91	9.56	7.77	14.26	14.76	12.92	20.21
mmu-miR-1839-5p	16.87	11.78	13.49	29.94	38.94	35.33	21.24	19.7	15.1	17.31	16.77	21.38	24.58	25.67	27.27	38.36	42.83	39.35	16.24	29.97	29.94	43.37	35.52	71.98
mmu-miR-184	48.2	48.19	45.64	47.71	40.09	40.05	44.5	46.89	46.18	51.94	49.38	42.77	55.72	46.59	43.63	46.44	35.86	36	46.82	36.63	45.63	34.14	35.52	25.26
mmu-miR-185	33.74	39.62	35.27	55.2	57.27	50.65	31.35	30.01	39.97	39.24	34.47	31.45	44.25	41.84	48.18	45.43	35.86	34.32	42.05	41.07	37.07	47.06	58.93	75.77
mmu-miR-186	33.74	28.92	24.9	18.71	19.47	17.67	25.28	28.14	23.98	17.31	30.75	28.93	33.6	21.87	30	24.23	26.89	28.46	28.67	24.42	21.39	25.84	20.18	21.47
mmu-miR-187	56.63	54.62	67.43	51.45	46.96	51.82	55.62	70.34	53.29	55.4	54.04	56.61	52.45	84.63	71.82	55.53	59.77	65.3	67.85	52.16	57.04	58.13	56.51	40.41
mmu-miR-188-3p	15.66	20.35	9.34	12.16	13.74	12.96	19.21	10.32	13.32	12.7	15.84	18.87	12.29	6.66	13.64	16.15	15.94	18.42	14.33	4.44	8.56	6.46	12.11	16.42
mmu-miR-188-5p	26.51	19.28	14.52	18.71	24.05	25.91	24.27	17.82	20.43	31.16	22.36	22.64	17.21	11.41	5.45	22.21	10.96	17.58	12.42	19.98	18.54	12.92	13.72	23.99
mmu-miR-1892	79.52	76.04	67.43	72.97	64.14	55.36	87.98	71.28	68.39	75.03	69.88	66.67	80.31	81.78	75.45	67.64	53.79	82.04	67.85	65.48	85.55	58.13	59.74	41.67
mmu-miR-1893	40.97	56.76	63.28	44.91	45.81	53	55.62	46.89	58.62	41.55	41	44.03	52.45	78.92	63.63	67.64	66.74	64.46	44.91	58.82	49.91	56.28	49.25	44.2
mmu-miR-1894-3p	15.66	10.71	16.6	10.29	4.58	10.6	11.12	13.13	15.1	19.62	15.84	17.61	16.39	5.71	11.82	11.11	7.97	11.72	14.33	9.99	8.56	9.23	8.07	8.84
mmu-miR-1894-5p	33.74	35.34	32.16	28.07	22.91	20.02	42.47	29.07	41.74	27.7	35.41	40.25	32.78	33.28	29.09	31.3	27.89	41.86	28.67	21.09	38.5	35.06	24.22	15.15
mmu-miR-1895	42.17	41.77	58.09	30.87	35.5	40.05	51.58	49.71	39.08	28.86	52.18	65.41	49.17	47.54	57.27	57.55	53.79	48.55	50.65	51.05	35.65	42.44	51.67	46.73
mmu-miR-1896	10.84	18.21	12.45	15.9	10.31	17.67	23.26	12.19	16.87	26.55	7.45	16.35	11.47	12.36	14.54	19.18	15.94	16.74	10.51	8.88	15.68	15.69	14.53	13.89
mmu-miR-1897-3p	6.02	3.21	4.15	8.42	8.02	10.6	4.05	4.69	2.66	4.62	3.73	5.03	4.1	4.75	1.82	5.05	3.98	1.67	1.91	4.44	4.28	4.61	3.23	8.84
mmu-miR-1898	43.38	56.76	46.68	35.55	45.81	37.69	46.52	39.39	31.97	39.24	52.18	28.93	49.17	54.2	59.09	43.41	40.84	51.9	50.65	49.94	57.04	48.9	37.14	30.31
mmu-miR-1899	33.74	18.21	16.6	14.97	13.74	38.87	22.25	25.32	15.99	24.24	18.63	26.42	13.93	16.17	19.09	19.18	14.94	20.09	22.93	23.31	14.26	22.14	14.53	21.47
mmu-miR-18a	24.1	23.56	24.9	34.61	43.52	53	16.18	21.57	20.43	19.62	16.77	25.16	24.58	24.72	29.09	20.19	23.91	7.53	15.29	19.98	34.22	46.13	37.14	49.25
mmu-miR-18b	10.84	8.57	8.3	8.42	13.74	9.42	13.15	17.82	6.22	17.31	9.32	17.61	10.65	11.41	6.36	12.11	6.97	3.35	4.78	8.88	11.41	4.61	7.27	8.84
mmu-miR-190	81.93	66.4	56.02	67.36	64.14	54.18	76.86	83.47	76.38	76.18	68.95	52.83	98.34	104.6	115.45	82.79	69.73	80.37	70.71	92.12	82.7	131.02	122.71	142.7
mmu-miR-1900	68.68	57.83	60.17	59.87	38.94	38.87	74.83	70.34	47.07	69.25	60.56	71.7	54.08	53.25	52.73	56.54	51.8	63.62	39.18	44.4	58.46	39.68	38.75	56.83
mmu-miR-1901	24.1	26.77	44.61	31.81	26.34	31.8	32.36	28.14	31.97	26.55	33.54	26.42	40.97	35.18	36.36	39.37	28.89	26.79	36.31	28.86	35.65	35.06	33.91	44.2
mmu-miR-1902	15.66	17.13	15.56	29	41.23	54.18	17.19	9.38	9.77	18.47	13.98	15.1	15.57	13.31	15.45	23.22	30.88	25.95	21.02	22.2	34.22	31.37	27.45	39.15
mmu-miR-1903	59.04	67.47	71.58	61.74	49.25	49.47	58.65	57.21	55.95	72.72	83.86	59.12	60.64	64.66	59.09	56.54	62.75	77.02	55.42	55.49	61.31	56.28	50.86	25.26
mmu-miR-1904	32.53	32.13	35.27	29	32.07	35.33	42.47	29.07	36.41	25.39	44.72	37.74	42.61	40.89	45.45	46.44	28.89	48.55	35.36	31.08	34.22	47.06	35.52	37.89
mmu-miR-1905	2.41	5.35	3.11	6.55	2.29	9.42	5.06	3.75	7.11	3.46	6.52	6.29	4.1	4.75	8.18	3.03	3.98	2.51	6.69	3.33	4.28	3.69	3.23	7.58
mmu-miR-1906	40.97	37.48	29.05	21.52	46.96	29.45	40.45	29.07	23.09	26.55	45.66	28.93	44.25	33.28	35.45	39.37	40.84	42.69	30.58	35.52	35.65	29.53	34.71	22.73
mmu-miR-1907	10.84	24.63	14.52	14.97	14.89	12.96	13.15	10.32	10.66	15.01	15.84	18.87	4.92	1	10	11.11	11.95	11.72	13.38	9.99	9.98	14.76	10.49	15.15
mmu-miR-190b	9.64	13.92	8.3	9.36	11.45	3.53	5.06	12.19	6.22	8.08	10.25	16.35	4.92	7.61	7.27	9.09	8.96	9.21	9.56	15.54	12.83	12.92	9.69	15.15
mmu-miR-191	77.12	46.05	73.65	152.49	146.6	147.23	69.78	66.59	76.38	70.41	72.68	64.15	97.52	84.63	91.82	73.7	85.66	102.13	129.96	138.73	112.65	131.02	170.34	157.86
mmu-miR-192	66.27	67.47	63.28	51.45	46.96	48.29	63.71	57.21	63.06	47.32	61.5	54.09	56.54	50.4	57.27	51.49	68.73	70.32	51.6	48.83	67.02	53.52	54.9	41.67
mmu-miR-1927	12.05	9.64	5.19	5.61	5.73	5.89	11.12	6.57	8.88	6.93	6.52	12.58	4.92	4.75	5.45	4.04	7.97	9.21	10.51	6.66	9.98	8.3	3.23	10.1
mmu-miR-1928	87.96	69.61	70.54	55.2	44.67	50.65	73.82	62.84	69.28	80.8	87.58	74.22	74.57	55.15	67.27	68.65	70.72	63.62	69.76	64.37	72.72	58.13	55.7	46.73
mmu-miR-1929	39.76	50.33	60.17	47.71	51.54	60.07	77.87	58.15	63.95	63.48	50.31	67.93	59.82	71.32	78.18	92.88	69.73	65.3	67.85	59.93	48.48	70.12	60.55	61.88
mmu-miR-193	22.89	20.35	11.41	38.36	58.41	89.51	36.41	34.7	27.53	23.08	15.84	31.45	27.04	25.67	26.36	24.23	24.9	39.35	28.67	24.42	29.94	38.75	26.64	42.94
mmu-miR-1930	9.64	11.78	5.19	9.36	11.45	10.6	14.16	9.38	7.11	5.77	10.25	7.55	12.29	3.8	10	9.09	8.96	10.88	5.73	7.77	15.68	19.38	16.15	23.99
mmu-miR-1931	18.07	13.92	8.3	12.16	19.47	16.49	17.19	15.01	16.87	11.54	12.11	20.13	15.57	10.46	19.09	13.12	16.93	10.05	12.42	22.2	7.13	16.61	13.72	16.42
mmu-miR-1932	7.23	11.78	13.49	9.36	3.44	9.42	9.1	4.69	4.44	9.23	12.11	12.58	11.47	7.61	5.45	5.05	9.96	11.72	9.56	9.99	7.13	6.46	8.07	6.31
mmu-miR-1933-3p	12.05	19.28	10.37	10.29	12.6	23.56	13.15	15.94	19.54	20.78	15.84	20.13	9.83	13.31	6.36	13.12	10.96	10.05	7.64	12.21	17.11	10.15	8.07	11.37
mmu-miR-1933-5p	13.25	23.56	15.56	14.03	19.47	14.13	18.2	16.88	12.43	12.7	13.98	17.61	14.75	15.21	17.27	19.18	13.95	12.56	15.29	12.21	14.26	18.45	12.11	22.73
mmu-miR-1934	10.84	20.35	15.56	7.48	9.16	15.31	10.11	15.01	13.32	10.39	10.25	15.1	15.57	9.51	10	4.04	21.91	7.53	8.6	16.65	12.83	14.76	12.92	13.89
mmu-miR-1935	16.87	16.06	20.75	15.9	18.32	22.38	21.24	15.94	11.55	15.01	15.84	28.93	8.19	9.51	17.27	15.14	15.94	10.88	13.38	14.43	14.26	14.76	11.3	17.68
mmu-miR-1936	16.87	7.5	11.41	9.36	8.02	3.53	11.12	1	10.66	6.93	7.45	11.32	2.46	7.61	11.82	3.03	13.95	11.72	3.82	5.55	8.56	7.38	4.84	6.31
mmu-miR-1937a+mmu-miR-1937b	479.56	595.44	300.84	551.02	486.75	435.79	445.97	623.69	450.29	595.59	477.05	426.44	261.41	300.48	321.81	200.91	396.45	272.91	358.34	448.39	292.31	288.8	226.85	362.44
mmu-miR-1937c	337.38	473.35	323.66	600.61	421.47	711.4	497.55	643.39	451.18	585.2	405.31	430.21	313.85	358.48	375.44	126.2	333.69	219.33	382.23	423.97	273.77	296.19	306.78	419.27
mmu-miR-1938	18.07	9.64	9.34	18.71	10.31	12.96	11.12	7.5	6.22	17.31	6.52	13.84	16.39	7.61	17.27	13.12	15.94	10.05	13.38	7.77	15.68	13.84	8.88	18.94
mmu-miR-1939	19.28	12.85	11.41	17.77	10.31	16.49	12.14	8.44	14.21	5.77	10.25	10.06	13.11	12.36	11.82	14.13	13.95	8.37	13.38	8.88	5.7	12.92	12.92	11.37
mmu-miR-193b	51.81	43.91	45.64	57.07	40.09	42.4	43.48	31.89	59.51	57.71	51.25	36.48	54.08	38.99	58.18	38.36	44.82	43.53	39.18	39.96	39.93	36.91	41.17	37.89
mmu-miR-194	74.71	72.82	63.28	50.52	60.7	60.07	52.59	55.34	64.83	56.56	51.25	54.09	64.74	67.51	75.45	61.58	49.81	69.48	67.85	53.27	44.2	47.98	58.93	44.2
mmu-miR-1940	72.3	68.54	85.06	69.23	69.86	61.25	64.72	83.47	75.49	79.64	82.93	75.48	65.56	76.07	78.18	89.85	68.73	87.9	61.16	55.49	75.57	65.51	65.39	51.78
mmu-miR-1941-3p	44.58	59.97	60.17	41.16	45.81	48.29	45.51	55.34	57.73	46.17	50.31	44.03	49.99	46.59	34.54	61.58	31.88	50.23	59.25	43.29	55.61	35.06	54.09	32.83
mmu-miR-1941-5p	33.74	33.2	42.53	30.87	22.91	36.51	40.45	46.89	42.63	40.4	53.11	33.96	41.79	42.79	33.64	37.35	39.84	24.28	37.27	34.41	39.93	37.83	26.64	22.73
mmu-miR-1942	66.27	77.11	81.95	72.04	43.52	60.07	59.67	74.09	56.84	77.33	67.09	67.93	78.67	76.07	68.18	70.67	56.78	53.58	48.73	53.27	65.59	70.12	72.66	53.04
mmu-miR-1943	65.07	63.19	79.88	53.32	53.83	60.07	54.61	60.96	65.72	77.33	79.2	70.44	60.64	69.41	81.82	71.68	64.75	58.6	56.38	58.82	55.61	60.9	55.7	61.88
mmu-miR-1944	1730.27	2271.46	1784.28	2893.58	2974.35	3626.48	1838.5	2662.65	2199.05	2592.44	1772.18	2284.4	894.03	1004.14	1083.6	799.58	1168.43	1079.09	1410.44	1457.27	1457.27	1495.69	1533.07	1962.5
mmu-miR-1945	59.04	54.62	51.87	35.55	48.1	38.87	68.77	44.08	52.4	68.1	53.11	54.09	50.81	67.51	67.27	51.49	66.74	51.07	65.94	64.37	78.42	47.06	50.05	58.09
mmu-miR-1946a	60.25	54.62	61.21	36.49	44.67	42.4	59.67	69.4	63.95	64.64	52.18	42.77	59	62.76	71.82	41.39	44.82	46.88	48.73	42.18	35.65	52.59	33.91	56.83
mmu-miR-1946b	18.07	13.92	11.41	11.23	14.89	14.13	19.21	16.88	15.99	24.24	18.63	21.38	8.19	18.07	20	8.08	12.95	9.21	18.16	14.43	12.83	16.61	20.99	21.47
mmu-miR-1947	10.84	11.78	14.52	5.61	8.02	10.6	7.08	8.44	5.33	8.08	10.25	12.58	11.47	7.61	9.09	6.06	8.96	6.7	7.64	7.77	7.13	7.38	4.84	8.84
mmu-miR-1948	4.82	5.35	6.22	5.61	10.31	14.13	8.09	4.69	7.99	10.39	5.59	6.29	3.28	8.56	9.09	6.06	7.97	4.19	6.69	5.55	5.7	3.69	8.07	6.31
mmu-miR-1949	20.48	10.71	12.45	15.9	11.45	12.96	13.15	6.57	9.77	18.47	7.45	11.32	13.11	10.46	8.18	10.1	12.95	9.21	6.69	12.21	15.68	12.92	4.04	17.68
mmu-miR-195	24.1	20.35	18.67	25.26	24.05	43.58	18.2	23.45	23.98	20.78	15.84	22.64	6.56	18.07	12.73	10.1	18.93	17.58	14.33	23.31	29.94	20.3	24.22	27.78
mmu-miR-1950	14.46	14.99	4.15	8.42	11.45	5.89	11.12	12.19	13.32	9.23	10.25	16.35	14.75	9.51	7.27	12.11	15.94	4.19	6.69	6.66	5.7	15.69	13.72	18.94
mmu-miR-1951	8.43	21.42	18.67	14.03	14.89	16.49	18.2	17.82	14.21	21.93	19.57	10.06	7.38	19.97	15.45	25.24	16.93	11.72	12.42	5.55	21.39	18.45	15.34	13.89
mmu-miR-1952	24.1	14.99	16.6	17.77	9.16	20.02	16.18	16.88	13.32	17.31	12.11	18.87	14.75	15.21	16.36	10.1	13.95	10.88	21.02	24.42	8.56	15.69	12.11	12.63
mmu-miR-1953	10.84	10.71	10.37	11.23	13.74	23.56	21.24	12.19	13.32	13.85	7.45	18.87	10.65	14.26	12.73	12.11	4.98	3.35	6.69	8.88	12.83	10.15	12.92	13.89
mmu-miR-1954	7.23	7.5	8.3	15.9	6.87	5.89	3.03	6.57	14.21	11.54	7.45	3.77	13.11	12.36	5.45	10.1	6.97	6.7	7.64	9.99	8.56	10.15	8.88	10.1
mmu-miR-1955	14.46	10.71	8.3	10.29	6.87	9.42	7.08	8.44	3.55	10.39	10.25	11.32	9.83	12.36	10	8.08	4.98	10.05	5.73	8.88	12.83	11.07	8.07	10.1
mmu-miR-1956	54.22	64.26	74.69	46.78	51.54	38.87	49.55	63.78	58.62	56.56	72.68	49.06	62.28	57.05	60	53.51	67.73	60.27	45.87	59.93	44.2	35.99	52.47	30.31
mmu-miR-1957	53.02	43.91	63.28	52.39	37.8	37.69	42.47	48.77	55.95	55.4	50.31	31.45	61.46	46.59	60.91	54.52	50.8	59.44	56.38	48.83	44.2	37.83	46.82	50.51
mmu-miR-1958	57.84	71.75	82.99	69.23	65.28	57.71	64.72	52.52	70.16	61.18	81.06	62.9	72.11	61.81	65.45	75.72	60.76	89.57	69.76	56.6	65.59	57.21	49.25	49.25
mmu-miR-1959	51.81	42.84	58.09	47.71	33.21	40.05	53.6	51.58	37.3	27.7	42.86	39	49.99	41.84	29.09	37.35	37.85	57.76	40.13	38.85	47.05	28.6	38.75	20.21
mmu-miR-1960	33.74	25.7	28.01	30.87	21.76	16.49	27.3	31.89	22.2	26.55	26.09	22.64	24.58	11.41	26.36	18.17	24.9	28.46	20.07	21.09	35.65	20.3	12.92	18.94
mmu-miR-1961	39.76	47.12	37.35	37.42	37.8	36.51	47.53	45.02	33.75	33.47	41.93	44.03	52.45	48.5	53.63	69.66	43.83	41.02	50.65	55.49	44.2	45.21	49.25	40.41
mmu-miR-1962	54.22	57.83	60.17	50.52	52.68	42.4	53.6	47.83	40.85	39.24	54.97	52.83	50.81	63.71	65.45	60.57	46.82	66.13	47.78	44.4	64.17	50.75	51.67	66.93
mmu-miR-1963	56.63	49.26	72.62	42.1	50.39	50.65	65.73	54.4	55.95	51.94	77.33	64.15	72.11	63.71	80.91	62.59	82.68	74.51	61.16	43.29	89.83	57.21	71.04	58.09
mmu-miR-1964	61.45	68.54	63.28	48.65	59.56	55.36	60.68	66.59	60.39	63.48	68.02	40.25	77.03	62.76	80.91	85.81	69.73	77.02	63.07	86.57	49.91	75.66	62.97	65.67
mmu-miR-1965	49.4	66.4	62.24	42.1	48.1	40.05	49.55	50.65	47.96	47.32	50.31	62.9	68.83	71.32	60.91	68.65	45.82	59.44	56.38	39.96	51.33	60.9	53.28	54.3
mmu-miR-1966	56.63	78.18	58.09	42.1	50.39	49.47	49.55	45.02	57.73	35.78	63.36	49.06	59	58	64.54	70.67	59.77	69.48	50.65	45.51	55.61	52.59	47.63	54.3
mmu-miR-1967	84.34	70.68	78.84	61.74	66.43	55.36	66.74	67.53	58.62	49.63	79.2	69.19	65.56	78.92	90	72.69	62.75	63.62	85.05	72.14	85.55	65.51	73.46	56.83
mmu-miR-1968	32.53	40.7	44.61	25.26	40.09	32.98	30.34	31.89	33.75	30.01	35.41	23.9	31.14	38.99	33.64	32.31	38.85	25.11	34.4	29.97	35.65	44.29	30.68	27.78
mmu-miR-1969	14.46	9.64	9.34	14.03	11.45	17.67	22.25	9.38	5.33	16.16	10.25	21.38	9.01	15.21	15.45	16.15	10.96	15.91	10.51	14.43	8.56	8.3	8.88	13.89
mmu-miR-196a	10.84	8.57	8.3	1023.46	931.13	885.71	171.92	201.65	149.21	177.75	145.35	135.86	246.66	316.64	316.35	277.63	390.47	380.9	271.39	466.15	399.25	692.02	792.77	1064.6
mmu-miR-196b	15.66	14.99	8.3	542.6	546.31	412.23	23.26	15.94	21.32	23.08	13.98	17.61	51.63	52.3	58.18	252.39	246.04	296.35	200.67	275.25	263.79	745.54	779.05	1074.7
mmu-miR-1970	19.28	6.43	8.3	16.84	13.74	14.13	11.12	17.82	9.77	13.85	11.18	20.13	7.38	16.17	16.36	10.1	9.96	5.02	7.64	18.87	15.68	9.23	9.69	12.63
mmu-miR-1971	10.84	14.99	10.37	7.48	9.16	11.78	13.15	9.38	6.22	9.23	8.39	10.06	9.83	3.8	6.36	6.06	6.97	6.7	9.56	12.21	9.98	9.23	7.27	3.79
mmu-miR-1981	27.71	7.5	13.49	13.1	13.74	8.24	16.18	13.13	8.88	9.23	6.52	12.58	6.56	9.51	5.45	6.06	5.98	8.37	9.56	7.77	2.85	13.84	10.49	13.89
mmu-miR-1982	13.25	8.57	9.34	6.55	18.32	15.31	18.2	13.13	8.88	12.7	10.25	15.1	9.01	14.26	10.91	12.11	20.92	7.53	15.29	8.88	17.11	11.07	8.07	16.42
mmu-miR-1983	7.23	10.71	8.3	15.9	14.89	8.24	11.12	8.44	4.44	8.08	10.25	7.55	11.47	19.02	10.91	11.11	16.93	14.23	23.89	25.53	44.2	152.24	105.76	136.39
mmu-miR-199a-3p	19.28	33.2	22.82	4776.79	4837.76	3357.93	829.25	1091.7	920.12	579.43	378.29	387.44	3068.88	3532.54	3221.71	4541.07	4512.35	4954.25	4817.09	8326.31	9160.01	8541.39	7242.32	11079.1
mmu-miR-199a-5p	25.3	33.2	35.27	1378.96	1611.44	1635.98	718.01	816.9	707.85	487.09	331.7	371.09	1733.98	2165.17	2012.66	758.19	1273.02	1323.53	2530.38	3468.37	3218.26	3771.06	3352.73	4404.89
mmu-miR-19a	32.53	22.49	22.82	623.06	730.7	775	94.05	158.5	121.68	78.49	104.36	84.28	260.59	357.53	325.44	375.56	593.68	673.9	148.12	317.43	467.7	1289.01	1118.92	1336.12
mmu-miR-19b	60.25	32.13	28.01	240.43	312.67	394.57	101.13	129.43	142.99	144.28	94.11	125.79	136.85	193.03	165.45	94.9	164.36	168.27	89.82	148.72	191.07	335.86	296.28	327.08
mmu-miR-200a	46.99	53.55	62.24	34.61	52.68	53	49.55	37.52	61.28	49.63	59.63	41.51	45.89	40.89	40.91	53.51	46.82	54.41	43.96	49.94	34.22	25.84	38.75	37.89
mmu-miR-200b	112.06	93.17	80.92	83.26	76.74	69.49	106.18	89.1	87.93	94.65	90.38	72.96	82.77	71.32	62.73	85.81	72.72	71.99	56.38	68.81	94.11	84.89	78.31	53.04
mmu-miR-200c	45.79	43.91	64.32	30.87	33.21	36.51	47.53	58.15	56.84	48.48	51.25	44.03	53.26	43.74	41.82	43.41	49.81	62.79	46.82	62.15	41.35	47.06	34.71	23.99
mmu-miR-201	49.4	37.48	46.68	43.03	33.21	28.27	35.39	43.14	39.97	48.48	37.27	52.83	45.89	42.79	52.73	49.47	40.84	48.55	45.87	51.05	38.5	43.37	44.4	40.41
mmu-miR-202-3p	80.73	92.1	89.21	65.49	76.74	60.07	95.06	87.22	87.04	53.1	86.65	86.8	86.04	82.73	64.54	70.67	69.73	95.43	86	66.59	92.68	71.05	72.66	45.46
mmu-miR-202-5p	85.55	67.47	95.44	80.46	81.32	80.09	88.99	76.91	93.26	93.49	80.13	103.15	89.32	96.04	91.82	94.9	88.65	76.18	91.74	81.02	106.94	95.96	81.54	87.14
mmu-miR-203	93.98	76.04	84.03	53.32	65.28	71.85	66.74	62.84	80.82	90.03	68.02	86.8	81.95	83.68	100.91	88.84	74.71	71.99	85.05	65.48	79.85	85.81	71.85	82.09
mmu-miR-204	57.84	42.84	45.64	30.87	28.63	32.98	39.44	49.71	34.64	47.32	43.79	27.67	47.53	58.95	57.27	43.41	49.81	40.18	52.56	43.29	44.2	48.9	44.4	55.57
mmu-miR-205	59.04	74.97	71.58	56.13	52.68	80.09	78.88	63.78	73.72	69.25	82.93	77.99	69.65	80.83	62.73	74.71	67.73	65.3	55.42	61.04	44.2	77.51	52.47	64.41
mmu-miR-206	37.35	41.77	35.27	98.23	89.33	71.85	50.56	57.21	41.74	42.71	33.54	52.83	46.71	57.05	57.27	80.77	117.54	100.46	57.33	45.51	64.17	131.95	96.07	106.08
mmu-miR-207	43.38	34.27	49.79	42.1	43.52	37.69	46.52	37.52	39.08	36.94	43.79	33.96	44.25	49.45	48.18	47.45	46.82	45.21	50.65	36.63	52.76	45.21	52.47	46.73
mmu-miR-208a	19.28	17.13	12.45	37.42	36.65	40.05	25.28	19.7	31.97	33.47	18.63	17.61	27.04	15.21	40.91	21.2	27.89	18.42	42.05	32.19	35.65	59.98	25.03	59.35
mmu-miR-208b	9.64	3.21	15.56	10.29	11.45	15.31	8.09	2.81	7.11	6.93	6.52	17.61	4.92	14.26	6.36	10.1	11.95	5.86	8.6	6.66	7.13	11.07	11.3	6.31
mmu-miR-20a+mmu-miR-20b	30.12	23.56	25.93	1934.67	2334.13	1700.76	174.95	278.55	248.68	380.9	300.95	317	701.46	850.09	820.88	1438.65	1154.48	1391.34	796	1402.89	2549.52	3384.45	2832.02	4039.92
mmu-miR-21	15.66	9.64	10.37	1576.36	2105.07	2133.01	173.94	337.64	274.44	252.78	181.69	196.24	527.73	660.87	611.8	192.83	371.55	360.81	234.12	574.92	627.4	1263.17	1203.69	1346.22
mmu-miR-210	10.84	7.5	11.41	15.9	19.47	25.91	22.25	10.32	14.21	13.85	12.11	13.84	15.57	18.07	11.82	36.34	67.73	37.67	31.53	25.53	41.35	66.43	77.5	142.7
mmu-miR-211	12.05	25.7	10.37	13.1	13.74	10.6	10.11	8.44	11.55	12.7	15.84	21.38	9.01	11.41	5.45	10.1	12.95	10.05	9.56	12.21	8.56	12	7.27	11.37
mmu-miR-212	18.07	14.99	15.56	9.36	18.32	17.67	9.1	3.75	16.87	11.54	7.45	20.13	9.01	17.12	10	15.14	11.95	10.05	9.56	7.77	17.11	13.84	7.27	26.52
mmu-miR-2132	3.61	14.99	7.26	5.61	5.73	17.67	11.12	10.32	9.77	15.01	18.63	25.16	10.65	7.61	14.54	8.08	4.98	6.7	15.29	13.32	11.41	10.15	12.11	16.42
mmu-miR-2133	22.89	28.92	16.6	14.97	22.91	22.38	25.28	19.7	30.2	35.78	20.5	23.9	15.57	17.12	23.64	27.26	28.89	28.46	35.36	46.61	37.07	19.38	26.64	30.31
mmu-miR-2134	8.43	12.85	13.49	12.16	4.58	10.6	15.17	12.19	12.43	11.54	6.52	12.58	13.11	14.26	6.36	9.09	11.95	15.07	6.69	9.99	9.98	12	12.92	11.37
mmu-miR-2135	24.1	27.84	19.71	14.03	16.03	30.62	70.79	34.7	28.42	30.01	36.34	35.22	23.76	37.08	24.54	20.19	33.87	32.65	31.53	45.51	17.11	35.99	34.71	70.72
mmu-miR-2136	15.66	18.21	15.56	16.84	11.45	20.02	30.34	20.63	31.97	23.08	15.84	25.16	22.13	19.97	16.36	18.17	16.93	23.44	15.29	21.09	15.68	18.45	15.34	18.94
mmu-miR-2137	44.58	46.05	59.13	39.29	33.21	32.98	41.46	46.89	47.96	39.24	57.77	39	46.71	51.35	43.63	29.28	34.86	46.88	38.22	35.52	45.63	37.83	40.37	39.15
mmu-miR-2138	85.55	61.04	93.36	70.16	36.65	44.76	55.62	71.28	79.93	55.4	63.36	57.86	61.46	57.05	61.82	57.55	60.76	79.53	62.11	77.69	54.18	48.9	47.63	50.51
mmu-miR-2139	50.61	47.12	47.72	46.78	32.07	36.51	47.53	46.89	49.74	51.94	47.52	54.09	45.89	40.89	44.54	47.45	35.86	43.53	35.36	52.16	38.5	42.44	40.37	22.73
mmu-miR-214	48.2	43.91	46.68	72.97	75.59	71.85	40.45	53.46	53.29	32.32	44.72	42.77	69.65	73.22	60.91	69.66	74.71	86.23	79.31	77.69	85.55	79.35	90.42	95.98
mmu-miR-2140	67.48	70.68	68.47	58	51.54	62.42	64.72	57.21	68.39	51.94	63.36	61.64	78.67	61.81	54.54	44.42	46.82	68.65	65.94	69.92	52.76	47.06	51.67	45.46
mmu-miR-2141	86.75	126.37	66.39	72.04	53.83	53	83.94	70.34	75.49	85.41	111.81	90.57	82.77	91.29	84.54	84.8	85.66	87.06	446.26	483.91	159.7	88.58	134.01	145.23
mmu-miR-2145	39.76	34.27	41.49	42.1	27.49	34.16	34.38	27.2	34.64	34.63	47.52	35.22	35.24	34.23	42.73	40.38	46.82	33.49	43	33.3	38.5	44.29	40.37	45.46
mmu-miR-2146	92.78	91.03	105.81	63.62	69.86	74.2	69.78	78.78	97.7	55.4	74.54	85.54	81.95	77.97	84.54	93.89	103.59	95.43	86	91.01	69.87	71.05	86.38	90.93
mmu-miR-216a	37.35	40.7	32.16	29	29.78	35.33	38.43	30.95	33.75	41.55	38.2	42.77	39.33	58	41.82	51.49	33.87	43.53	45.87	39.96	52.76	49.83	36.33	39.15
mmu-miR-216b	21.69	13.92	11.41	14.03	13.74	21.2	18.2	10.32	17.76	20.78	11.18	25.16	13.93	16.17	13.64	8.08	11.95	15.07	13.38	13.32	22.81	8.3	10.49	12.63
mmu-miR-217	8.43	5.35	9.34	8.42	9.16	8.24	12.14	11.25	5.33	11.54	14.91	25.16	9.83	9.51	7.27	15.14	11.95	8.37	15.29	17.76	4.28	13.84	9.69	11.37
mmu-miR-218	32.53	16.06	16.6	11.23	29.78	34.16	20.23	25.32	9.77	16.16	24.23	22.64	18.03	20.92	20	21.2	12.95	25.95	6.69	26.64	22.81	22.14	16.95	25.26
mmu-miR-2182	22.89	12.85	19.71	12.16	11.45	21.2	27.3	16.88	22.2	25.39	16.77	17.61	18.85	23.77	17.27	15.14	12.95	24.28	17.2	24.42	11.41	12.92	22.6	7.58
mmu-miR-2183	30.12	40.7	20.75	28.07	32.07	49.47	30.34	43.14	29.31	27.7	32.61	36.48	25.4	19.02	50	17.16	28.89	17.58	28.67	31.08	27.09	59.98	20.99	75.77
mmu-miR-219	24.1	26.77	13.49	20.58	14.89	24.73	30.34	30.01	23.98	36.94	32.61	27.67	12.29	17.12	20.91	26.25	28.89	22.6	25.8	22.2	19.96	28.6	28.26	45.46
mmu-miR-22	45.79	39.62	34.23	3663.52	4482.72	4200.07	733.18	778.44	699.86	657.92	500.35	652.86	1838.87	2197.5	1958.11	4011.04	2785.1	3660.02	2105.15	2771.37	2911.7	4068.16	3746.7	5305.31
mmu-miR-220	16.87	10.71	7.26	14.03	18.32	17.67	22.25	20.63	14.21	12.7	13.98	20.13	4.1	10.46	6.36	11.11	11.95	10.88	12.42	12.21	11.41	11.07	13.72	16.42
mmu-miR-221	13.25	12.85	7.26	42.1	61.85	51.82	11.12	13.13	15.1	9.23	13.98	8.81	22.13	22.82	27.27	59.56	82.68	63.62	34.4	43.29	55.61	71.97	64.58	83.35
mmu-miR-222	15.66	10.71	17.64	52.39	56.12	70.67	14.16	19.7	20.43	13.85	10.25	17.61	17.21	13.31	15.45	24.23	26.89	26.79	16.24	33.3	38.5	36.91	36.33	29.05
mmu-miR-223	32.53	34.27	16.6	16.84	12.6	20.02	40.45	20.63	21.32	20.78	10.25	28.93	16.39	14.26	20.91	12.11	26.89	24.28	25.8	19.98	18.54	20.3	10.49	20.21
mmu-miR-224	59.04	46.05	47.72	37.42	40.09	31.8	39.44	44.08	44.41	38.09	44.72	46.54	37.7	36.13	44.54	59.56	34.86	38.51	47.78	32.19	47.05	61.82	37.94	64.41
mmu-miR-23a	55.43	47.12	68.47	1224.6	1246.09	1168.39	381.25	423.92	416.54	620.99	519.91	538.39	903.05	1047.88	972.69	770.31	1115.64	1087.46	854.29	1144.28	1035.21	1909.06	1847.92	2586.36
mmu-miR-23b	42.17	51.4	39.42	110.39	87.04	93.05	60.68	60.96	67.5	38.09	52.18	52.83	174.55	208.24	199.99	93.89	85.66	117.2	122.31	155.38	112.65	357.08	343.1	347.29
mmu-miR-24	27.71	32.13	32.16	101.04	93.91	120.14	28.32	37.52	38.19	40.4	39.13	31.45	40.15	35.18	55.45	36.34	55.78	56.09	42.05	53.27	32.8	119.95	115.44	126.29
mmu-miR-25	81.93	51.4	64.32	2494.11	2587.24	2035.25	625.98	798.14	762.03	734.1	581.41	683.05	1180.02	1365.47	1337.23	833.91	1152.49	1172.85	1925.5	2341.84	2342.76	3130.71	3060.49	4509.71
mmu-miR-26a	65.07	58.9	73.65	72.04	61.85	57.71	52.59	53.46	81.71	63.48	71.74	62.9	69.65	56.1	51.82	56.54	78.69	71.16	66.89	82.13	67.02	58.13	54.9	54.3
mmu-miR-26b	78.32	59.97	69.5	145.01	130.56	102.47	74.83	69.4	78.16	72.72	82.93	65.41	95.88	87.48	77.27	69.66	80.68	99.62	86	142.06	109.79	106.11	127.55	142.7
mmu-miR-27a	78.32	56.76	69.5	966.4	1085.75	848.02	200.23	196.02	227.37	278.17	214.3	218.88	426.12	513.48	468.17	847.03	674.36	838.82	462.5	726.97	894.04	1745.74	1355.46	1861.47
mmu-miR-27b	20.48	11.78	19.71	43.03	58.41	38.87	18.2	21.57	23.98	12.7	20.5	16.35	35.24	44.69	40.91	25.24	28.89	23.44	33.45	29.97	37.07	97.81	83.15	85.88
mmu-miR-28	28.92	36.41	33.2	175.88	224.48	194.34	46.52	40.33	41.74	42.71	35.41	30.19	62.28	72.27	79.09	121.15	121.52	128.08	110.85	144.28	151.15	137.48	155	184.38
mmu-miR-2861	27.71	28.92	26.97	25.26	19.47	20.02	37.42	33.76	38.19	21.93	35.41	22.64	27.04	39.94	27.27	31.3	30.88	32.65	21.98	44.4	34.22	28.6	33.91	20.21
mmu-miR-290-3p	40.97	51.4	62.24	42.1	32.07	35.33	44.5	41.27	39.08	39.24	47.52	41.51	45.07	66.56	50.91	50.48	44.82	46.04	52.56	59.93	35.65	43.37	43.59	50.51
mmu-miR-290-5p	68.68	47.12	49.79	43.97	46.96	45.93	71.8	49.71	48.85	65.79	54.04	62.9	46.71	57.05	81.82	65.62	62.75	45.21	52.56	41.07	59.89	56.28	42.79	46.73
mmu-miR-291a-3p	45.79	41.77	37.35	34.61	36.65	36.51	45.51	35.64	37.3	30.01	37.27	50.32	44.25	38.99	61.82	40.38	45.82	42.69	37.27	35.52	54.18	44.29	38.75	42.94
mmu-miR-291a-5p	30.12	24.63	28.01	15.9	13.74	9.42	23.26	8.44	15.99	21.93	29.82	27.67	19.67	17.12	13.64	19.18	25.9	26.79	19.11	17.76	17.11	14.76	16.95	12.63
mmu-miR-291b-3p	13.25	13.92	4.15	8.42	13.74	14.13	7.08	10.32	7.11	13.85	6.52	17.61	5.74	6.66	14.54	13.12	8.96	6.7	4.78	7.77	18.54	12	10.49	6.31
mmu-miR-291b-5p	16.87	10.71	19.71	9.36	6.87	14.13	10.11	5.63	17.76	16.16	15.84	15.1	9.01	14.26	9.09	10.1	9.96	17.58	9.56	19.98	9.98	14.76	12.92	15.15
mmu-miR-292-3p	12.05	16.06	12.45	12.16	6.87	3.53	8.09	18.76	10.66	16.16	7.45	13.84	7.38	15.21	9.09	11.11	13.95	7.53	7.64	13.32	8.56	12.92	12.92	7.58
mmu-miR-292-5p	12.05	12.85	10.37	9.36	6.87	11.78	13.15	9.38	9.77	12.7	12.11	13.84	10.65	10.46	4.55	9.09	10.96	10.88	6.69	3.33	11.41	9.23	5.65	6.31
mmu-miR-293	14.46	14.99	14.52	13.1	13.74	14.13	7.08	7.5	3.55	16.16	11.18	17.61	9.01	7.61	6.36	5.05	9.96	13.39	9.56	12.21	11.41	12	15.34	20.21
mmu-miR-294	13.25	11.78	11.41	12.16	16.03	18.84	11.12	12.19	7.99	13.85	19.57	23.9	15.57	13.31	9.09	13.12	8.96	19.25	6.69	8.88	19.96	14.76	18.57	37.89
mmu-miR-295	20.48	11.78	11.41	15.9	13.74	23.56	20.23	18.76	18.65	18.47	18.63	22.64	14.75	14.26	23.64	10.1	15.94	15.07	15.29	23.31	14.26	17.53	17.76	27.78
mmu-miR-296-3p	16.87	8.57	16.6	19.65	20.62	12.96	17.19	15.01	13.32	16.16	10.25	18.87	13.11	3.8	8.18	9.09	10.96	7.53	9.56	21.09	19.96	10.15	12.92	12.63
mmu-miR-296-5p	3.61	2.14	7.26	4.68	1.15	5.89	2.02	2.81	3.55	5.77	6.52	3.77	3.28	3.8	4.55	3.03	1.99	2.51	2.87	2.22	1.43	1.85	2.42	6.31
mmu-miR-297a+mmu-miR-466f+mmu-miR-669b	10.84	7.5	15.56	11.23	14.89	18.84	16.18	14.07	8.88	31.16	13.98	23.9	18.03	15.21	20.91	10.1	8.96	12.56	13.38	15.54	5.7	16.61	12.92	23.99
mmu-miR-297b-3p	14.46	12.85	9.34	13.1	6.87	10.6	6.07	12.19	9.77	8.08	6.52	17.61	8.19	7.61	8.18	6.06	8.96	10.88	8.6	6.66	4.28	8.3	8.88	8.84
mmu-miR-297b-5p	8.43	6.43	5.19	10.29	14.89	14.13	16.18	6.57	14.21	12.7	12.11	8.81	9.01	7.61	8.18	12.11	18.93	9.21	12.42	8.88	9.98	6.46	8.88	11.37
mmu-miR-297c	48.2	19.28	19.71	42.1	44.67	63.6	34.38	24.38	7.99	23.08	18.63	18.87	14.75	22.82	21.82	18.17	12.95	18.42	18.16	16.65	25.67	23.07	21.8	56.83
mmu-miR-298	21.69	21.42	21.78	12.16	13.74	28.27	25.28	27.2	23.09	16.16	23.29	28.93	21.31	11.41	19.09	19.18	17.93	13.39	11.47	21.09	5.7	25.84	12.11	21.47
mmu-miR-299	33.74	26.77	21.78	19.65	30.92	32.98	33.37	21.57	20.43	24.24	14.91	23.9	19.67	24.72	25.45	25.24	26.89	21.77	11.47	22.2	21.39	20.3	16.95	23.99
mmu-miR-29a	43.38	44.98	48.76	2324.78	2654.81	2195.44	154.73	229.78	198.94	223.92	206.85	201.27	268.78	346.12	330.9	345.27	587.7	613.63	328.72	488.35	500.49	903.32	849.28	1093.64
mmu-miR-29b	69.89	57.83	69.5	2003.89	2914.8	2567.62	189.11	156.63	170.52	227.39	216.16	177.37	295.01	367.04	362.71	472.48	857.64	861.43	138.56	254.16	382.14	1101.7	949.39	930.73
mmu-miR-29c	104.83	100.67	108.92	99.17	106.51	110.71	134.5	106.92	130.56	135.05	120.19	137.11	121.28	125.52	114.54	95.91	123.52	123.06	107.03	145.39	95.54	191.92	175.99	212.16
mmu-miR-300	57.84	41.77	57.06	43.03	49.25	43.58	50.56	41.27	46.18	57.71	49.38	44.03	47.53	48.5	44.54	33.32	39.84	56.93	57.33	37.74	59.89	44.29	41.98	40.41
mmu-miR-301a	31.33	32.13	24.9	131.91	135.15	97.76	45.51	39.39	39.97	32.32	35.41	42.77	72.93	71.32	83.63	172.64	235.08	219.33	83.14	106.55	102.67	505.64	477.92	555.66
mmu-miR-301b	37.35	28.92	28.01	26.19	16.03	32.98	26.29	20.63	29.31	24.24	26.09	35.22	14.75	15.21	23.64	16.15	30.88	15.91	21.98	25.53	18.54	26.76	22.6	32.83
mmu-miR-302a	15.66	11.78	8.3	12.16	8.02	9.42	12.14	8.44	7.99	11.54	9.32	10.06	6.56	11.41	10.91	9.09	8.96	10.88	9.56	8.88	15.68	6.46	11.3	5.05
mmu-miR-302b	12.05	7.5	8.3	12.16	16.03	10.6	14.16	20.63	10.66	16.16	11.18	17.61	17.21	18.07	16.36	5.05	12.95	15.07	16.24	15.54	12.83	17.53	12.92	8.84
mmu-miR-302c	16.87	5.35	9.34	7.48	8.02	8.24	5.06	5.63	4.44	6.93	8.39	10.06	5.74	6.66	11.82	8.08	9.96	5.02	5.73	9.99	11.41	3.69	5.65	6.31
mmu-miR-302d	26.51	18.21	17.64	14.03	11.45	21.2	18.2	18.76	11.55	17.31	20.5	21.38	12.29	6.66	18.18	13.12	22.91	15.07	12.42	19.98	12.83	13.84	4.84	17.68
mmu-miR-3072	4.82	11.78	15.56	11.23	5.73	12.96	17.19	5.63	5.33	13.85	11.18	11.32	9.01	8.56	8.18	3.03	6.97	6.7	10.51	9.99	12.83	11.07	2.42	13.89
mmu-miR-3099	28.92	17.13	10.37	13.1	11.45	16.49	16.18	11.25	10.66	17.31	9.32	21.38	10.65	12.36	14.54	11.11	12.95	15.07	8.6	14.43	11.41	12.92	13.72	11.37
mmu-miR-30a	9.64	19.28	13.49	72.97	91.62	117.78	23.26	27.2	24.87	25.39	21.43	26.42	15.57	30.43	31.82	20.19	39.84	35.16	30.58	55.49	57.04	39.68	48.44	94.72
mmu-miR-30b	100.01	70.68	74.69	196.46	214.17	219.07	85.96	101.29	81.71	92.34	101.56	86.8	104.07	96.99	101.81	102.98	110.57	128.08	91.74	110.99	111.22	177.16	159.04	185.64
mmu-miR-30c	50.61	78.18	74.69	231.07	243.95	202.58	80.9	95.66	88.81	94.65	88.52	90.57	126.2	118.86	132.72	218.07	218.15	226.03	228.38	249.72	232.42	299.88	326.15	517.78
mmu-miR-30d	91.57	73.89	85.06	145.01	155.76	160.18	68.77	90.97	85.26	57.71	85.72	67.93	90.14	91.29	100	105	93.63	114.69	100.34	101	144.02	145.79	171.15	169.22
mmu-miR-30e	67.48	74.97	77.8	73.91	67.57	64.78	72.81	84.41	65.72	71.56	71.74	80.51	77.03	60.86	65.45	55.53	77.7	66.13	71.67	73.25	75.57	76.58	80.73	63.14
mmu-miR-31	66.27	94.24	93.36	158.1	201.57	263.83	163.83	193.2	174.08	214.69	171.44	193.72	131.93	136.93	160.9	82.79	93.63	92.92	166.27	197.56	151.15	174.39	185.68	166.7
mmu-miR-32	43.38	43.91	41.49	50.52	44.67	50.65	34.38	42.2	29.31	27.7	27.02	32.71	36.88	31.38	39.09	42.4	33.87	48.55	33.45	45.51	49.91	50.75	46.02	35.36
mmu-miR-320	34.94	41.77	40.46	45.84	32.07	40.05	47.53	39.39	48.85	31.16	45.66	36.48	49.17	46.59	61.82	33.32	38.85	52.74	43	45.51	38.5	57.21	45.21	56.83
mmu-miR-322	43.38	40.7	44.61	707.26	790.26	686.66	160.79	148.19	153.65	475.55	336.36	347.19	360.56	401.27	445.44	101.97	141.45	134.78	313.43	570.48	288.03	600.67	900.14	1159.31
mmu-miR-323-3p	115.67	100.67	87.14	72.97	83.61	77.74	103.15	112.55	93.26	121.2	106.22	108.18	81.13	132.17	114.54	95.91	107.58	99.62	73.58	94.34	84.13	88.58	96.07	82.09
mmu-miR-323-5p	56.63	58.9	60.17	36.49	40.09	50.65	57.64	44.08	48.85	39.24	39.13	44.03	45.89	53.25	51.82	64.61	54.79	51.07	57.33	52.16	58.46	69.2	53.28	42.94
mmu-miR-324-3p	7.23	10.71	13.49	6.55	5.73	20.02	8.09	7.5	7.11	18.47	6.52	16.35	11.47	7.61	10	9.09	6.97	10.05	10.51	7.77	4.28	12.92	4.04	13.89
mmu-miR-324-5p	32.53	22.49	17.64	39.29	26.34	47.11	19.21	19.7	17.76	28.86	13.04	18.87	15.57	12.36	12.73	15.14	22.91	27.63	21.98	27.75	19.96	56.28	50.86	63.14
mmu-miR-325	13.25	28.92	9.34	11.23	10.31	18.84	20.23	13.13	18.65	11.54	14.91	11.32	9.83	6.66	15.45	15.14	13.95	12.56	14.33	13.32	8.56	7.38	8.88	11.37
mmu-miR-326	25.3	17.13	17.64	21.52	34.36	37.69	27.3	17.82	17.76	24.24	26.09	30.19	17.21	11.41	13.64	19.18	21.91	21.77	17.2	23.31	31.37	25.84	28.26	41.67
mmu-miR-327	8.43	10.71	9.34	10.29	9.16	11.78	11.12	14.07	11.55	12.7	5.59	11.32	9.83	10.46	10.91	6.06	7.97	11.72	7.64	9.99	12.83	6.46	8.07	6.31
mmu-miR-328	15.66	13.92	16.6	22.45	29.78	44.76	29.33	21.57	14.21	26.55	13.98	32.71	29.5	22.82	24.54	23.22	21.91	28.46	21.02	35.52	32.8	49.83	55.7	79.56
mmu-miR-329	28.92	24.63	29.05	21.52	13.74	20.02	21.24	14.07	25.76	30.01	20.5	30.19	12.29	12.36	28.18	18.17	19.92	12.56	17.2	13.32	17.11	27.68	20.99	39.15
mmu-miR-33	73.5	61.04	64.32	83.26	90.48	84.8	55.62	72.22	70.16	56.56	63.36	71.7	60.64	55.15	69.09	71.68	63.75	81.2	64.02	54.38	79.85	76.58	92.84	60.62
mmu-miR-330	59.04	42.84	44.61	42.1	34.36	31.8	51.58	45.96	47.07	36.94	35.41	39	43.43	31.38	32.73	48.46	42.83	48.55	50.65	45.51	34.22	35.99	39.56	18.94
mmu-miR-331-3p	40.97	24.63	32.16	46.78	66.43	51.82	25.28	33.76	31.97	30.01	27.95	31.45	27.04	39.94	32.73	26.25	28.89	37.67	32.49	35.52	47.05	53.52	61.36	55.57
mmu-miR-331-5p	46.99	37.48	37.35	43.03	29.78	40.05	45.51	36.58	46.18	47.32	48.45	40.25	32.78	50.4	32.73	35.34	40.84	35.16	33.45	24.42	57.04	25.84	41.98	34.1
mmu-miR-335-3p	61.45	43.91	52.91	43.97	40.09	22.38	43.48	48.77	54.18	39.24	44.72	31.45	45.89	44.69	50	41.39	41.84	42.69	47.78	42.18	44.2	37.83	49.25	36.62
mmu-miR-335-5p	62.66	69.61	65.35	46.78	56.12	41.22	75.85	72.22	64.83	81.95	79.2	89.31	205.68	195.88	224.54	106.01	104.59	102.97	124.23	172.03	108.37	81.2	98.49	126.29
mmu-miR-337-3p	40.97	53.55	59.13	29	38.94	44.76	41.46	47.83	42.63	33.47	35.41	41.51	52.45	50.4	55.45	43.41	48.81	46.88	54.47	27.75	28.52	52.59	36.33	41.67
mmu-miR-337-5p	68.68	55.69	65.35	60.81	50.39	69.49	65.73	61.9	66.61	62.33	62.43	72.96	72.11	67.51	70.91	73.7	74.71	67.81	61.16	56.6	71.3	74.74	50.86	79.56
mmu-miR-338-3p	49.4	47.12	47.72	53.32	33.21	45.93	42.47	43.14	39.08	51.94	45.66	44.03	59	51.35	62.73	50.48	63.75	56.93	49.69	55.49	34.22	47.06	47.63	44.2
mmu-miR-338-5p	46.99	33.2	42.53	33.68	38.94	32.98	49.55	49.71	44.41	38.09	43.79	36.48	50.81	44.69	51.82	55.53	52.79	40.18	45.87	33.3	31.37	47.98	40.37	32.83
mmu-miR-339-3p	15.66	11.78	16.6	12.16	10.31	10.6	9.1	13.13	14.21	11.54	10.25	16.35	11.47	11.41	5.45	13.12	14.94	9.21	5.73	13.32	8.56	8.3	11.3	12.63
mmu-miR-339-5p	19.28	19.28	20.75	17.77	16.03	24.73	24.27	8.44	13.32	24.24	22.36	28.93	10.65	15.21	18.18	15.14	21.91	12.56	11.47	21.09	21.39	24.91	16.15	11.37
mmu-miR-340-3p	22.89	19.28	8.3	14.97	9.16	17.67	12.14	13.13	9.77	19.62	10.25	13.84	11.47	12.36	17.27	15.14	4.98	15.91	17.2	11.1	11.41	22.14	16.15	25.26
mmu-miR-340-5p	28.92	17.13	11.41	17.77	24.05	18.84	27.3	7.5	13.32	26.55	19.57	22.64	13.93	15.21	12.73	15.14	22.91	15.91	14.33	18.87	9.98	10.15	14.53	20.21
mmu-miR-341	14.46	9.64	8.3	8.42	4.58	10.6	9.1	6.57	8.88	11.54	12.11	6.29	4.92	8.56	8.18	9.09	9.96	5.86	10.51	9.99	8.56	4.61	11.3	15.15
mmu-miR-342-3p	19.28	13.92	7.26	21.52	24.05	12.96	14.16	21.57	20.43	15.01	22.36	16.35	27.04	19.97	23.64	31.3	56.78	47.72	31.53	47.72	51.33	112.57	118.67	157.86
mmu-miR-342-5p	42.17	39.62	41.49	22.45	32.07	36.51	35.39	27.2	40.85	51.94	42.86	44.03	25.4	26.62	30.91	34.33	34.86	31.81	33.45	44.4	31.37	30.45	23.41	40.41
mmu-miR-343	19.28	19.28	18.67	14.03	24.05	24.73	14.16	14.07	12.43	17.31	18.63	26.42	10.65	17.12	9.09	21.2	23.91	15.07	8.6	7.77	7.13	8.3	10.49	13.89
mmu-miR-344	14.46	24.63	14.52	14.97	13.74	4.71	13.15	17.82	11.55	8.08	5.59	12.58	12.29	8.56	7.27	10.1	9.96	11.72	17.2	11.1	14.26	7.38	12.92	16.42
mmu-miR-345-3p	40.97	35.34	20.75	29	26.34	37.69	37.42	36.58	34.64	30.01	28.88	41.51	26.22	24.72	22.73	30.29	36.86	25.95	31.53	31.08	35.65	24.91	33.91	44.2
mmu-miR-345-5p	63.86	56.76	64.32	54.26	52.68	36.51	52.59	51.58	47.96	62.33	49.38	54.09	45.07	38.04	48.18	57.55	44.82	46.04	50.65	46.61	47.05	50.75	55.7	47.99
mmu-miR-346	57.84	69.61	60.17	40.23	43.52	50.65	62.7	42.2	47.07	51.94	58.7	44.03	41.79	36.13	41.82	37.35	49.81	56.93	46.82	44.4	48.48	47.98	47.63	17.68
mmu-miR-3470a+mmu-miR-3470b	50.61	56.76	65.35	50.52	35.5	25.91	50.56	58.15	50.62	39.24	49.38	46.54	40.15	62.76	52.73	52.5	37.85	47.72	45.87	43.29	34.22	41.52	52.47	44.2
mmu-miR-3471	45.79	57.83	47.72	42.1	40.09	45.93	44.5	51.58	39.08	41.55	45.66	45.29	48.35	35.18	56.36	47.45	52.79	45.21	39.18	31.08	42.78	39.68	34.71	35.36
mmu-miR-3472	45.79	54.62	44.61	38.36	42.38	40.05	42.47	38.45	43.52	49.63	50.31	32.71	53.26	34.23	30.91	42.4	35.86	50.23	46.82	46.61	24.24	34.14	35.52	25.26
mmu-miR-3473	37.35	39.62	45.64	33.68	21.76	29.45	33.37	40.33	34.64	39.24	38.2	46.54	39.33	43.74	49.09	49.47	36.86	30.97	44.91	36.63	31.37	32.29	29.87	32.83
mmu-miR-3474	36.15	50.33	40.46	28.07	30.92	31.8	44.5	45.02	31.97	34.63	45.66	32.71	41.79	50.4	49.09	39.37	34.86	47.72	44.91	36.63	34.22	45.21	41.98	40.41
mmu-miR-3475	48.2	43.91	43.57	26.19	30.92	29.45	50.56	29.07	27.53	20.78	44.72	37.74	42.61	44.69	40.91	44.42	43.83	42.69	38.22	36.63	41.35	49.83	39.56	29.05
mmu-miR-34a	49.4	36.41	39.42	26.19	30.92	31.8	24.27	43.14	40.85	40.4	40.06	42.77	35.24	33.28	28.18	40.38	37.85	34.32	31.53	35.52	45.63	36.91	31.48	39.15
mmu-miR-34b-3p	57.84	51.4	64.32	63.62	57.27	49.47	66.74	59.09	55.07	56.56	69.88	47.8	79.49	61.81	69.09	51.49	73.71	62.79	70.71	57.71	64.17	47.98	67.01	59.35
mmu-miR-34b-5p	37.35	43.91	39.42	63.62	67.57	71.85	44.5	35.64	39.08	31.16	48.45	40.25	44.25	53.25	74.54	38.36	36.86	46.04	43.96	37.74	49.91	57.21	50.05	44.2
mmu-miR-34c	1.2	1.07	1.04	1	1.15	1.18	1.01	1	1	1.15	1	1.26	1	1	1	1.01	1	1	1	1.11	1.43	1	1	1.26
mmu-miR-350	6.02	10.71	6.22	107.59	111.09	78.91	60.68	72.22	73.72	84.26	63.36	84.28	93.42	103.65	96.36	102.98	97.62	105.48	126.14	240.84	152.57	124.56	136.43	209.64
mmu-miR-351	9.64	12.85	14.52	22.45	33.21	37.69	11.12	11.25	12.43	15.01	7.45	17.61	8.19	14.26	13.64	15.14	16.93	23.44	12.42	21.09	15.68	24.91	23.41	47.99
mmu-miR-361	16.87	11.78	6.22	22.45	27.49	27.09	15.17	12.19	18.65	12.7	13.04	16.35	9.83	8.56	16.36	13.12	14.94	15.07	15.29	16.65	17.11	35.99	22.6	36.62
mmu-miR-362-3p	15.66	10.71	9.34	65.49	93.91	122.49	19.21	14.07	17.76	13.85	11.18	12.58	22.94	20.92	23.64	16.15	19.92	22.6	21.98	34.41	29.94	94.11	79.12	103.56
mmu-miR-362-5p	15.66	24.63	19.71	30.87	32.07	34.16	12.14	19.7	16.87	21.93	19.57	15.1	19.67	14.26	15.45	14.13	23.91	18.42	28.67	16.65	19.96	29.53	27.45	32.83
mmu-miR-363	14.46	14.99	11.41	17.77	13.74	10.6	18.2	14.07	9.77	13.85	9.32	10.06	7.38	10.46	10.91	5.05	14.94	7.53	6.69	6.66	7.13	10.15	3.23	15.15
mmu-miR-365	42.17	32.13	35.27	150.62	169.5	195.52	34.38	50.65	51.51	39.24	41.93	44.03	66.38	58.95	65.45	46.44	53.79	57.76	92.69	95.45	89.83	176.23	204.25	229.84
mmu-miR-367	90.37	83.53	74.69	80.46	68.72	76.56	82.92	72.22	86.15	53.1	88.52	77.99	98.34	76.07	73.63	75.72	67.73	74.51	87.91	78.8	71.3	74.74	64.58	56.83
mmu-miR-369-3p	78.32	83.53	65.35	69.23	57.27	51.82	63.71	72.22	72.83	57.71	60.56	57.86	75.39	49.45	60.91	71.68	50.8	51.9	44.91	54.38	42.78	30.45	62.16	36.62
mmu-miR-369-5p	50.61	39.62	56.02	44.91	48.1	41.22	55.62	42.2	48.85	51.94	38.2	49.06	49.99	53.25	65.45	51.49	47.81	49.39	43	46.61	51.33	50.75	36.33	34.1
mmu-miR-370	54.22	74.97	50.83	54.26	48.1	42.4	58.65	53.46	59.51	51.94	62.43	52.83	68.83	63.71	70	57.55	65.74	69.48	61.16	49.94	75.57	59.05	58.93	69.46
mmu-miR-374	50.61	39.62	51.87	60.81	48.1	48.29	37.42	39.39	42.63	39.24	42.86	51.58	43.43	57.05	45.45	59.56	50.8	41.86	45.87	52.16	39.93	66.43	42.79	60.62
mmu-miR-375	57.84	26.77	29.05	22.45	38.94	18.84	46.52	30.95	29.31	39.24	29.82	37.74	22.13	26.62	22.73	24.23	38.85	33.49	18.16	33.3	29.94	21.22	34.71	25.26
mmu-miR-376a	125.31	67.47	54.98	55.2	53.83	108.36	133.49	62.84	44.41	71.56	68.95	69.19	41.79	45.64	45.45	38.36	59.77	47.72	72.62	53.27	47.05	47.06	37.14	59.35
mmu-miR-376b	24.1	21.42	13.49	18.71	14.89	15.31	18.2	18.76	23.98	16.16	14.91	18.87	18.03	17.12	26.36	17.16	23.91	19.25	11.47	21.09	15.68	20.3	10.49	22.73
mmu-miR-376c	42.17	43.91	32.16	29.94	37.8	36.51	34.38	33.76	42.63	47.32	34.47	45.29	22.13	32.33	28.18	24.23	35.86	26.79	18.16	24.42	18.54	21.22	21.8	21.47
mmu-miR-377	22.89	20.35	18.67	22.45	14.89	42.4	29.33	32.83	23.98	30.01	21.43	25.16	17.21	17.12	33.64	9.09	16.93	12.56	21.98	28.86	12.83	33.22	17.76	69.46
mmu-miR-378	32.53	48.19	37.35	210.49	190.12	175.49	73.82	76.91	80.82	56.56	51.25	66.67	102.43	112.2	112.72	97.93	144.43	174.96	122.31	173.14	151.15	227.91	248.65	406.64
mmu-miR-379	33.74	17.13	9.34	21.52	13.74	16.49	18.2	10.32	16.87	19.62	22.36	17.61	19.67	16.17	20	17.16	17.93	14.23	18.16	18.87	17.11	12	18.57	18.94
mmu-miR-380-3p	20.48	31.06	17.64	14.97	19.47	18.84	15.17	24.38	40.85	23.08	14.91	21.38	16.39	19.97	49.09	19.18	22.91	18.42	18.16	13.32	15.68	45.21	18.57	70.72
mmu-miR-380-5p	93.98	89.96	96.48	84.2	69.86	76.56	98.09	85.35	83.49	81.95	81.06	83.02	94.24	66.56	70	88.84	83.67	89.57	78.36	84.35	61.31	73.82	64.58	50.51
mmu-miR-381	39.76	50.33	51.87	37.42	30.92	31.8	47.53	44.08	47.07	43.86	52.18	42.77	44.25	45.64	45.45	41.39	37.85	32.65	47.78	29.97	47.05	51.67	38.75	47.99
mmu-miR-382	80.73	71.75	67.43	53.32	50.39	60.07	60.68	50.65	59.51	53.1	60.56	69.19	61.46	72.27	55.45	64.61	67.73	75.34	71.67	63.26	62.74	58.13	63.78	68.19
mmu-miR-383	31.33	16.06	17.64	25.26	27.49	11.78	23.26	21.57	24.87	24.24	25.16	16.35	31.96	27.58	25.45	24.23	35.86	16.74	27.71	14.43	28.52	25.84	18.57	27.78
mmu-miR-384-3p	51.81	48.19	49.79	37.42	43.52	58.89	50.56	56.27	39.08	48.48	48.45	42.77	59	56.1	60	48.46	45.82	46.88	47.78	48.83	48.48	59.98	36.33	75.77
mmu-miR-384-5p	18.07	14.99	12.45	11.23	18.32	18.84	15.17	6.57	11.55	9.23	12.11	21.38	15.57	7.61	8.18	11.11	17.93	5.86	18.16	17.76	8.56	12	16.15	16.42
mmu-miR-409-3p	6.02	9.64	12.45	3.74	5.73	8.24	6.07	8.44	5.33	11.54	8.39	8.81	9.01	7.61	5.45	11.11	11.95	5.02	6.69	6.66	5.7	2.77	4.04	13.89
mmu-miR-409-5p	7.23	8.57	9.34	8.42	10.31	12.96	9.1	7.5	6.22	10.39	6.52	6.29	6.56	9.51	10.91	9.09	7.97	12.56	5.73	9.99	15.68	5.54	10.49	12.63
mmu-miR-410	26.51	20.35	9.34	17.77	18.32	21.2	20.23	18.76	13.32	23.08	12.11	35.22	20.49	16.17	16.36	10.1	20.92	20.09	12.42	13.32	17.11	18.45	15.34	16.42
mmu-miR-411	21.69	11.78	17.64	12.16	9.16	17.67	24.27	11.25	14.21	17.31	10.25	22.64	9.83	12.36	11.82	9.09	9.96	14.23	12.42	12.21	18.54	7.38	12.11	11.37
mmu-miR-412	62.66	61.04	56.02	60.81	44.67	56.53	59.67	66.59	51.51	55.4	47.52	56.61	67.2	38.04	52.73	54.52	45.82	56.93	50.65	58.82	57.04	53.52	46.02	29.05
mmu-miR-421	77.12	81.39	77.8	57.07	53.83	63.6	72.81	73.15	69.28	41.55	61.5	66.67	71.29	57.05	51.82	61.58	57.77	64.46	60.2	58.82	57.04	45.21	67.01	60.62
mmu-miR-423-3p	51.81	52.48	46.68	75.78	90.48	122.49	57.64	56.27	51.51	40.4	57.77	42.77	73.75	85.58	65.45	68.65	74.71	77.02	63.07	63.26	72.72	108.88	121.1	116.18
mmu-miR-423-5p	27.71	34.27	33.2	84.2	76.74	104.83	37.42	24.38	40.85	33.47	55.9	33.96	52.45	57.05	50	65.62	61.76	71.16	54.47	52.16	65.59	105.19	108.18	133.86
mmu-miR-425	59.04	54.62	73.65	56.13	60.7	54.18	49.55	65.65	55.07	49.63	57.77	49.06	62.28	56.1	68.18	71.68	69.73	60.27	78.36	73.25	98.39	114.41	121.1	155.33
mmu-miR-429	34.94	26.77	20.75	20.58	25.2	32.98	32.36	26.26	25.76	40.4	27.95	51.58	17.21	24.72	23.64	30.29	43.83	22.6	22.93	25.53	19.96	14.76	32.29	32.83
mmu-miR-431	84.34	86.75	90.25	59.87	59.56	54.18	91.02	63.78	65.72	94.65	81.06	69.19	74.57	82.73	63.63	85.81	82.68	73.67	75.49	71.03	64.17	65.51	53.28	51.78
mmu-miR-432	74.71	53.55	52.91	38.36	36.65	51.82	48.54	51.58	53.29	45.02	48.45	41.51	40.97	31.38	50	45.43	51.8	46.04	43	44.4	58.46	33.22	40.37	21.47
mmu-miR-433	73.5	67.47	72.62	57.07	53.83	47.11	55.62	60.96	62.17	58.87	57.77	64.15	59.82	42.79	54.54	56.54	44.82	60.27	66.89	58.82	75.57	49.83	50.05	45.46
mmu-miR-434-3p	62.66	52.48	60.17	40.23	24.05	25.91	38.43	49.71	42.63	41.55	37.27	60.38	52.45	34.23	33.64	42.4	50.8	42.69	39.18	39.96	35.65	32.29	50.86	18.94
mmu-miR-434-5p	53.02	46.05	53.94	41.16	34.36	42.4	59.67	48.77	38.19	58.87	51.25	50.32	36.06	49.45	51.82	31.3	47.81	44.37	41.09	35.52	44.2	38.75	44.4	26.52
mmu-miR-448	43.38	53.55	51.87	39.29	41.23	42.4	53.6	54.4	42.63	35.78	51.25	57.86	58.18	62.76	54.54	47.45	70.72	53.58	64.02	48.83	54.18	52.59	48.44	41.67
mmu-miR-449a	28.92	24.63	31.12	25.26	30.92	35.33	46.52	33.76	38.19	26.55	34.47	35.22	37.7	40.89	55.45	48.46	40.84	44.37	47.78	38.85	37.07	49.83	37.14	49.25
mmu-miR-449b	15.66	9.64	12.45	9.36	8.02	18.84	13.15	10.32	14.21	15.01	13.98	17.61	4.92	6.66	17.27	13.12	13.95	9.21	11.47	15.54	9.98	8.3	8.88	12.63
mmu-miR-449c	15.66	29.99	16.6	15.9	11.45	16.49	28.32	11.25	17.76	28.86	12.11	25.16	9.83	12.36	12.73	13.12	11.95	10.88	25.8	14.43	22.81	15.69	17.76	17.68
mmu-miR-450a-3p	10.84	12.85	17.64	9.36	10.31	9.42	19.21	8.44	10.66	20.78	13.98	20.13	11.47	11.41	13.64	10.1	9.96	7.53	10.51	15.54	8.56	7.38	8.88	13.89
mmu-miR-450a-5p	16.87	17.13	6.22	148.75	162.63	161.36	28.32	16.88	19.54	17.31	27.95	23.9	29.5	44.69	39.09	54.52	86.66	87.06	25.8	48.83	28.52	114.41	178.41	291.72
mmu-miR-450b-3p	14.46	11.78	8.3	9.36	13.74	16.49	10.11	9.38	9.77	18.47	6.52	16.35	9.83	13.31	12.73	9.09	12.95	11.72	8.6	16.65	4.28	16.61	14.53	26.52
mmu-miR-450b-5p	7.23	16.06	18.67	26.19	32.07	20.02	21.24	11.25	9.77	19.62	12.11	13.84	12.29	13.31	6.36	18.17	13.95	20.93	10.51	14.43	11.41	16.61	16.15	30.31
mmu-miR-451	18.07	18.21	13.49	35.55	13.74	16.49	19.21	15.94	16.87	23.08	16.77	21.38	9.83	12.36	24.54	18.17	10.96	11.72	15.29	19.98	9.98	25.84	13.72	44.2
mmu-miR-452	21.69	26.77	14.52	11.23	19.47	11.78	11.12	13.13	17.76	11.54	13.98	25.16	8.19	16.17	22.73	16.15	12.95	15.91	12.42	21.09	11.41	11.07	10.49	30.31
mmu-miR-453	7.23	16.06	12.45	8.42	6.87	9.42	8.09	11.25	9.77	18.47	11.18	8.81	5.74	9.51	2.73	14.13	5.98	6.7	13.38	4.44	5.7	11.07	8.07	8.84
mmu-miR-455	36.15	51.4	28.01	46.78	37.8	29.45	30.34	42.2	58.62	31.16	33.54	41.51	39.33	39.94	42.73	36.34	33.87	39.35	51.6	38.85	37.07	30.45	42.79	34.1
mmu-miR-463	72.3	69.61	67.43	52.39	51.54	34.16	64.72	60.02	54.18	65.79	65.22	59.12	69.65	53.25	60	57.55	60.76	67.81	41.09	62.15	54.18	57.21	68.62	35.36
mmu-miR-464	51.81	47.12	64.32	47.71	42.38	28.27	54.61	41.27	47.96	45.02	45.66	57.86	42.61	42.79	61.82	45.43	55.78	57.76	61.16	44.4	49.91	39.68	43.59	31.57
mmu-miR-465a-3p	27.71	28.92	32.16	20.58	27.49	20.02	22.25	19.7	22.2	31.16	30.75	28.93	28.68	32.33	28.18	31.3	32.87	32.65	26.76	36.63	29.94	28.6	29.06	21.47
mmu-miR-465a-5p	20.48	18.21	11.41	16.84	16.03	12.96	18.2	13.13	16.87	19.62	9.32	26.42	12.29	6.66	16.36	13.12	12.95	20.93	10.51	16.65	12.83	13.84	9.69	18.94
mmu-miR-465b-5p	12.05	20.35	12.45	9.36	12.6	14.13	14.16	12.19	14.21	21.93	15.84	27.67	13.93	10.46	7.27	15.14	7.97	8.37	14.33	16.65	12.83	11.07	9.69	11.37
mmu-miR-465c-5p	21.69	19.28	10.37	18.71	14.89	15.31	19.21	15.94	25.76	23.08	15.84	23.9	20.49	24.72	21.82	13.12	10.96	11.72	17.2	18.87	24.24	26.76	12.11	29.05
mmu-miR-466a-3p+mmu-miR-466b-3-3p	12.05	12.85	9.34	388.24	498.21	273.25	24.27	20.63	15.1	17.31	12.11	16.35	9.83	15.21	11.82	75.72	85.66	109.67	33.45	57.71	81.28	142.1	113.83	175.54
mmu-miR-466a-5p+mmu-miR-466e-5p	18.07	18.21	18.67	21.52	26.34	25.91	20.23	19.7	16.87	17.31	13.98	22.64	16.39	17.12	17.27	10.1	16.93	13.39	14.33	23.31	22.81	13.84	23.41	32.83
mmu-miR-466c-5p	42.17	33.2	49.79	33.68	41.23	41.22	31.35	31.89	42.63	33.47	31.68	27.67	37.7	27.58	30	31.3	36.86	41.02	26.76	44.4	28.52	36.91	29.87	27.78
mmu-miR-466d-3p	78.32	80.32	78.84	91.68	95.06	82.45	63.71	69.4	77.27	62.33	60.56	60.38	68.02	54.2	61.82	69.66	70.72	66.97	65.94	55.49	67.02	75.66	76.69	87.14
mmu-miR-466d-5p	60.25	46.05	57.06	41.16	34.36	25.91	51.58	54.4	53.29	48.48	38.2	42.77	55.72	64.66	64.54	62.59	59.77	53.58	54.47	39.96	41.35	49.83	39.56	49.25
mmu-miR-466f-5p	15.66	16.06	14.52	13.1	14.89	14.13	10.11	15.01	11.55	15.01	14.91	11.32	11.47	12.36	15.45	13.12	4.98	13.39	7.64	19.98	14.26	18.45	11.3	16.42
mmu-miR-466g	34.94	51.4	37.35	58.94	66.43	81.27	48.54	56.27	45.3	50.79	50.31	57.86	36.88	49.45	48.18	32.31	50.8	39.35	56.38	47.72	54.18	53.52	37.94	68.19
mmu-miR-466h	14.46	5.35	7.26	13.1	14.89	15.31	4.05	13.13	8.88	10.39	7.45	17.61	8.19	6.66	10	8.08	11.95	8.37	2.87	7.77	7.13	5.54	9.69	7.58
mmu-miR-466i	26.51	31.06	18.67	23.39	28.63	16.49	29.33	25.32	13.32	24.24	14.91	26.42	14.75	21.87	21.82	10.1	17.93	22.6	15.29	18.87	9.98	19.38	15.34	16.42
mmu-miR-466j	20.48	14.99	17.64	14.97	20.62	21.2	15.17	19.7	15.99	26.55	21.43	31.45	14.75	17.12	20	19.18	15.94	15.91	18.16	13.32	12.83	12.92	12.11	15.15
mmu-miR-466k	69.89	73.89	61.21	46.78	60.7	49.47	73.82	61.9	80.82	49.63	68.95	59.12	76.21	59.91	60	71.68	66.74	64.46	59.25	46.61	54.18	80.27	54.9	77.04
mmu-miR-466l	26.51	19.28	29.05	21.52	13.74	22.38	28.32	29.07	36.41	32.32	33.54	31.45	31.96	33.28	29.09	23.22	30.88	29.3	27.71	24.42	21.39	18.45	22.6	17.68
mmu-miR-467a	48.2	49.26	57.06	105.71	92.77	101.29	53.6	61.9	65.72	58.87	60.56	59.12	72.11	62.76	85.45	68.65	78.69	64.46	67.85	66.59	69.87	90.42	69.43	101.03
mmu-miR-467b	38.56	27.84	18.67	84.2	80.17	75.38	41.46	39.39	44.41	49.63	34.47	66.67	18.85	21.87	39.09	28.27	40.84	38.51	39.18	53.27	45.63	36.91	36.33	54.3
mmu-miR-467c	30.12	25.7	15.56	191.78	205.01	146.05	23.26	19.7	18.65	28.86	16.77	26.42	18.03	23.77	25.45	46.44	46.82	46.04	41.09	39.96	62.74	83.97	56.51	121.24
mmu-miR-467d	31.33	16.06	20.75	13.1	21.76	14.13	16.18	19.7	25.76	18.47	17.7	13.84	13.11	15.21	12.73	19.18	10.96	15.07	12.42	19.98	25.67	16.61	21.8	29.05
mmu-miR-467e	62.66	57.83	82.99	69.23	54.97	58.89	59.67	64.71	79.04	71.56	53.11	74.22	51.63	59.91	69.09	71.68	56.78	62.79	73.58	62.15	65.59	59.05	70.24	56.83
mmu-miR-467f	55.43	53.55	68.47	159.97	185.54	142.51	64.72	76.91	68.39	61.18	60.56	60.38	67.2	55.15	47.27	47.45	46.82	75.34	53.51	62.15	78.42	75.66	80.73	75.77
mmu-miR-467g	44.58	40.7	43.57	35.55	27.49	31.8	32.36	32.83	31.97	34.63	25.16	44.03	43.43	38.04	30.91	43.41	34.86	36	36.31	34.41	27.09	32.29	25.83	31.57
mmu-miR-467h+mmu-miR-669d+mmu-miR-669l	91.57	81.39	79.88	75.78	62.99	74.2	64.72	78.78	77.27	63.48	81.99	77.99	85.22	80.83	87.27	99.95	94.63	73.67	79.31	77.69	72.72	80.27	75.89	88.4
mmu-miR-468	36.15	51.4	48.76	54.26	45.81	56.53	54.61	64.71	47.07	45.02	38.2	41.51	63.1	58	69.09	61.58	70.72	49.39	56.38	49.94	52.76	56.28	50.05	63.14
mmu-miR-469	14.46	11.78	9.34	7.48	9.16	14.13	6.07	11.25	11.55	11.54	11.18	18.87	11.47	7.61	12.73	7.07	9.96	13.39	9.56	5.55	12.83	10.15	12.92	12.63
mmu-miR-470	15.66	3.21	10.37	6.55	8.02	14.13	12.14	11.25	10.66	21.93	13.98	12.58	12.29	4.75	9.09	6.06	9.96	3.35	9.56	7.77	15.68	8.3	12.92	8.84
mmu-miR-471	32.53	34.27	29.05	18.71	21.76	22.38	21.24	26.26	18.65	21.93	13.98	30.19	11.47	18.07	22.73	15.14	24.9	23.44	20.07	24.42	17.11	16.61	12.92	22.73
mmu-miR-483	81.93	56.76	67.43	51.45	58.41	47.11	70.79	70.34	64.83	58.87	66.15	54.09	54.08	44.69	57.27	49.47	54.79	55.25	66.89	52.16	71.3	55.36	59.74	39.15
mmu-miR-484	62.66	89.96	68.47	76.71	84.75	117.78	80.9	68.47	59.51	81.95	73.61	70.44	64.74	73.22	74.54	79.76	82.68	96.27	76.45	77.69	79.85	84.89	90.42	89.66
mmu-miR-485	49.4	43.91	56.02	49.58	34.36	45.93	55.62	43.14	46.18	48.48	54.04	44.03	56.54	54.2	63.63	60.57	61.76	52.74	66.89	46.61	65.59	44.29	50.05	46.73
mmu-miR-486	9.64	20.35	12.45	18.71	29.78	29.45	16.18	19.7	24.87	30.01	21.43	21.38	19.67	25.67	20	25.24	24.9	36	48.73	45.51	39.93	27.68	31.48	39.15
mmu-miR-487b	20.48	13.92	11.41	14.97	13.74	12.96	21.24	18.76	10.66	13.85	13.98	23.9	13.93	13.31	13.64	9.09	15.94	15.91	5.73	19.98	9.98	6.46	13.72	12.63
mmu-miR-488	55.43	40.7	29.05	39.29	37.8	45.93	60.68	38.45	43.52	68.1	37.27	67.93	33.6	33.28	47.27	13.12	38.85	34.32	21.98	32.19	32.8	35.06	32.29	44.2
mmu-miR-489	31.33	32.13	17.64	22.45	22.91	25.91	29.33	22.51	19.54	36.94	26.09	23.9	14.75	21.87	17.27	21.2	18.93	15.07	13.38	32.19	21.39	14.76	20.99	31.57
mmu-miR-490	69.89	66.4	85.06	57.07	54.97	64.78	67.76	65.65	81.71	77.33	83.86	62.9	70.47	67.51	75.45	73.7	68.73	77.02	69.76	72.14	68.44	56.28	51.67	39.15
mmu-miR-491	61.45	42.84	58.09	41.16	30.92	41.22	48.54	49.71	42.63	41.55	36.34	40.25	46.71	47.54	34.54	30.29	32.87	36	33.45	38.85	39.93	28.6	33.91	32.83
mmu-miR-493	59.04	65.33	62.24	45.84	43.52	37.69	54.61	52.52	59.51	41.55	57.77	56.61	69.65	64.66	73.63	63.6	66.74	75.34	71.67	57.71	69.87	58.13	42.79	64.41
mmu-miR-494	14.46	11.78	10.37	9.36	5.73	15.31	14.16	16.88	8.88	13.85	5.59	20.13	10.65	6.66	10	13.12	14.94	15.07	5.73	14.43	11.41	8.3	10.49	8.84
mmu-miR-495	15.66	16.06	7.26	13.1	17.18	17.67	13.15	9.38	15.1	10.39	7.45	13.84	13.93	19.02	6.36	8.08	9.96	15.91	14.33	9.99	5.7	14.76	10.49	16.42
mmu-miR-496	26.51	24.63	26.97	17.77	16.03	20.02	19.21	34.7	15.99	15.01	17.7	21.38	16.39	20.92	19.09	13.12	21.91	18.42	23.89	26.64	19.96	20.3	15.34	26.52
mmu-miR-497	26.51	20.35	33.2	29.94	44.67	30.62	38.43	31.89	19.54	39.24	21.43	27.67	25.4	22.82	25.45	19.18	32.87	21.77	24.85	42.18	29.94	31.37	25.03	31.57
mmu-miR-499	14.46	8.57	14.52	18.71	14.89	17.67	12.14	13.13	17.76	15.01	11.18	23.9	14.75	12.36	18.18	13.12	14.94	17.58	16.24	19.98	17.11	14.76	17.76	27.78
mmu-miR-500	27.71	13.92	21.78	27.13	25.2	35.33	21.24	23.45	15.1	16.16	21.43	27.67	16.39	16.17	21.82	16.15	17.93	20.09	21.98	27.75	19.96	24.91	13.72	26.52
mmu-miR-501-3p	25.3	13.92	14.52	22.45	20.62	17.67	7.08	16.88	6.22	11.54	9.32	13.84	13.93	15.21	15.45	13.12	11.95	6.7	12.42	15.54	9.98	23.99	16.15	21.47
mmu-miR-501-5p	79.52	64.26	66.39	70.16	68.72	74.2	63.71	61.9	77.27	78.49	80.13	84.28	72.93	82.73	76.36	85.81	70.72	96.27	93.65	67.7	78.42	77.51	79.12	71.98
mmu-miR-503	12.05	10.71	14.52	26.19	28.63	36.51	19.21	14.07	15.99	18.47	15.84	23.9	7.38	12.36	12.73	14.13	10.96	13.39	13.38	13.32	7.13	18.45	17.76	23.99
mmu-miR-504	28.92	19.28	11.41	19.65	19.47	21.2	22.25	11.25	14.21	23.08	13.98	23.9	11.47	13.31	10	11.11	20.92	15.91	19.11	13.32	22.81	19.38	22.6	29.05
mmu-miR-505	37.35	34.27	41.49	44.91	27.49	17.67	44.5	35.64	37.3	36.94	54.97	22.64	29.5	41.84	41.82	36.34	29.88	40.18	45.87	33.3	38.5	25.84	31.48	27.78
mmu-miR-509-3p	20.48	13.92	17.64	22.45	19.47	28.27	19.21	16.88	17.76	30.01	23.29	23.9	12.29	19.02	16.36	15.14	14.94	10.05	10.51	13.32	12.83	19.38	14.53	23.99
mmu-miR-509-5p	56.63	64.26	57.06	50.52	41.23	37.69	46.52	59.09	69.28	50.79	61.5	40.25	58.18	53.25	50.91	53.51	53.79	60.27	59.25	58.82	54.18	38.75	47.63	41.67
mmu-miR-511	25.3	29.99	26.97	17.77	27.49	30.62	38.43	19.7	25.76	46.17	27.95	45.29	23.76	35.18	28.18	34.33	22.91	25.95	19.11	26.64	19.96	19.38	20.18	30.31
mmu-miR-532-3p	22.89	18.21	17.64	25.26	18.32	34.16	20.23	14.07	7.99	8.08	15.84	16.35	7.38	17.12	12.73	17.16	21.91	17.58	20.07	28.86	17.11	22.14	16.15	11.37
mmu-miR-532-5p	32.53	26.77	17.64	193.65	208.45	177.85	34.38	42.2	34.64	46.17	29.82	41.51	47.53	48.5	48.18	131.24	128.5	138.13	75.49	96.56	109.79	147.63	113.02	194.48
mmu-miR-539	80.73	55.69	75.73	54.26	51.54	54.18	65.73	69.4	57.73	61.18	71.74	69.19	46.71	71.32	44.54	58.56	50.8	60.27	63.07	53.27	72.72	38.75	49.25	45.46
mmu-miR-540-3p	7.23	11.78	15.56	10.29	21.76	21.2	15.17	11.25	7.99	18.47	11.18	25.16	8.19	13.31	11.82	11.11	20.92	13.39	12.42	15.54	14.26	17.53	12.11	21.47
mmu-miR-540-5p	12.05	13.92	13.49	15.9	11.45	9.42	17.19	13.13	15.1	17.31	13.04	11.32	7.38	10.46	16.36	18.17	11.95	15.07	10.51	16.65	15.68	12.92	14.53	16.42
mmu-miR-541	74.71	79.25	87.14	64.55	60.7	55.36	83.94	79.72	66.61	100.42	74.54	76.73	86.86	61.81	80.91	82.79	65.74	67.81	72.62	71.03	82.7	60.9	82.34	65.67
mmu-miR-542-3p	34.94	27.84	36.31	32.74	25.2	16.49	42.47	28.14	32.86	24.24	34.47	33.96	40.15	38.99	40	27.26	35.86	35.16	21.98	32.19	27.09	37.83	33.91	46.73
mmu-miR-542-5p	56.63	44.98	60.17	44.91	46.96	54.18	74.83	48.77	52.4	58.87	58.7	64.15	75.39	88.43	70	82.79	84.67	55.25	72.62	61.04	65.59	60.9	73.46	80.82
mmu-miR-543	1.2	1.07	1.04	1	1.15	1.18	1.01	1	1	1.15	1	1.26	1	1	1	1.01	1	1	1	1.11	1.43	1	1	1.26
mmu-miR-544	21.69	23.56	12.45	13.1	14.89	15.31	13.15	14.07	20.43	15.01	14.91	16.35	11.47	15.21	10.91	11.11	15.94	19.25	8.6	6.66	9.98	13.84	16.15	22.73
mmu-miR-546	20.48	14.99	13.49	10.29	16.03	9.42	14.16	13.13	13.32	19.62	7.45	16.35	12.29	8.56	11.82	10.1	11.95	15.07	13.38	13.32	14.26	13.84	9.69	20.21
mmu-miR-547	45.79	41.77	35.27	37.42	32.07	45.93	37.42	32.83	36.41	48.48	29.82	42.77	29.5	30.43	32.73	32.31	31.88	36.83	30.58	37.74	42.78	35.06	27.45	40.41
mmu-miR-551b	39.76	35.34	52.91	44.91	48.1	54.18	39.44	39.39	48.85	49.63	58.7	52.83	57.36	59.91	84.54	72.69	58.77	54.41	60.2	55.49	58.46	48.9	42.79	44.2
mmu-miR-568	54.22	36.41	41.49	22.45	41.23	37.69	34.38	30.01	35.53	42.71	38.2	45.29	21.31	33.28	37.27	32.31	21.91	26.79	27.71	34.41	25.67	18.45	25.03	31.57
mmu-miR-574-3p	73.5	58.9	57.06	77.65	90.48	74.2	52.59	57.21	61.28	56.56	68.02	55.35	81.95	86.53	112.72	69.66	87.66	78.69	115.63	94.34	109.79	89.5	104.95	111.13
mmu-miR-574-5p	86.75	50.33	60.17	54.26	66.43	51.82	55.62	60.02	64.83	63.48	66.15	44.03	86.86	62.76	64.54	67.64	81.68	81.2	75.49	67.7	72.72	77.51	77.5	84.61
mmu-miR-582-3p	14.46	9.64	9.34	23.39	16.03	12.96	14.16	13.13	10.66	15.01	13.04	21.38	15.57	13.31	12.73	10.1	14.94	15.07	17.2	18.87	15.68	18.45	16.95	23.99
mmu-miR-582-5p	25.3	28.92	16.6	22.45	19.47	17.67	29.33	22.51	23.09	33.47	17.7	41.51	17.21	19.97	22.73	14.13	20.92	17.58	21.98	19.98	24.24	17.53	14.53	21.47
mmu-miR-590-3p	10.84	9.64	3.11	21.52	12.6	4.71	15.17	13.13	13.32	17.31	9.32	17.61	5.74	8.56	14.54	17.16	13.95	10.05	14.33	13.32	12.83	7.38	10.49	15.15
mmu-miR-590-5p	49.4	50.33	37.35	35.55	46.96	34.16	45.51	40.33	36.41	48.48	44.72	44.03	62.28	65.61	56.36	59.56	59.77	58.6	52.56	55.49	71.3	56.28	52.47	44.2
mmu-miR-592	20.48	10.71	15.56	20.58	13.74	22.38	27.3	25.32	15.1	27.7	20.5	28.93	13.93	25.67	20	20.19	11.95	15.91	21.98	23.31	14.26	24.91	16.15	29.05
mmu-miR-599	10.84	8.57	9.34	10.29	14.89	12.96	16.18	6.57	12.43	9.23	13.04	10.06	6.56	8.56	12.73	8.08	11.95	13.39	5.73	6.66	12.83	18.45	15.34	12.63
mmu-miR-615-3p	7.23	8.57	2.07	12.16	10.31	11.78	11.12	11.25	8.88	5.77	5.59	7.55	8.19	9.51	9.09	6.06	9.96	8.37	5.73	5.55	11.41	4.61	14.53	12.63
mmu-miR-615-5p	13.25	6.43	13.49	14.97	25.2	12.96	11.12	8.44	7.99	8.08	4.66	10.06	8.19	10.46	9.09	7.07	8.96	12.56	8.6	7.77	14.26	23.99	13.72	16.42
mmu-miR-652	57.84	67.47	52.91	73.91	73.3	78.91	62.7	38.45	50.62	55.4	49.38	47.8	41.79	44.69	40.91	73.7	83.67	70.32	77.4	46.61	55.61	92.27	82.34	103.56
mmu-miR-653	20.48	20.35	15.56	14.97	17.18	23.56	16.18	25.32	12.43	21.93	13.98	20.13	8.19	13.31	14.54	17.16	17.93	16.74	15.29	17.76	12.83	14.76	22.6	26.52
mmu-miR-654-3p	65.07	74.97	67.43	58	57.27	58.89	65.73	69.4	63.06	60.02	62.43	70.44	56.54	54.2	51.82	71.68	78.69	56.93	52.56	53.27	42.78	44.29	59.74	35.36
mmu-miR-654-5p	8.43	4.28	10.37	3.74	9.16	7.07	5.06	7.5	6.22	12.7	8.39	6.29	6.56	7.61	5.45	9.09	3.98	3.35	8.6	7.77	7.13	2.77	10.49	5.05
mmu-miR-664	4.82	11.78	5.19	12.16	12.6	12.96	14.16	10.32	4.44	13.85	13.04	11.32	6.56	14.26	11.82	10.1	7.97	17.58	11.47	12.21	12.83	18.45	11.3	22.73
mmu-miR-665	39.76	51.4	52.91	35.55	27.49	30.62	42.47	51.58	46.18	33.47	46.59	35.22	53.26	44.69	43.63	47.45	33.87	43.53	42.05	35.52	48.48	32.29	26.64	18.94
mmu-miR-666-3p	60.25	51.4	52.91	38.36	33.21	34.16	42.47	43.14	65.72	35.78	48.45	45.29	54.9	55.15	49.09	53.51	39.84	40.18	54.47	42.18	42.78	33.22	46.02	30.31
mmu-miR-666-5p	18.07	16.06	12.45	14.03	16.03	10.6	22.25	15.94	12.43	10.39	15.84	23.9	13.11	14.26	14.54	18.17	13.95	16.74	10.51	14.43	9.98	17.53	8.88	6.31
mmu-miR-667	12.05	8.57	11.41	14.03	13.74	17.67	17.19	7.5	14.21	11.54	15.84	16.35	10.65	8.56	14.54	6.06	12.95	8.37	11.47	11.1	2.85	5.54	12.11	11.37
mmu-miR-668	60.25	54.62	69.5	43.97	50.39	50.65	57.64	41.27	59.51	53.1	71.74	46.54	68.02	58	59.09	48.46	68.73	71.99	59.25	55.49	55.61	66.43	44.4	53.04
mmu-miR-669a	56.63	51.4	65.35	275.98	265.71	242.63	63.71	78.78	72.83	84.26	81.06	90.57	59	58.95	53.63	90.86	97.62	120.55	61.16	93.23	98.39	107.96	102.53	135.13
mmu-miR-669e	62.66	53.55	50.83	61.74	43.52	36.51	39.44	49.71	48.85	36.94	44.72	39	59	57.05	54.54	60.57	54.79	53.58	51.6	54.38	51.33	47.98	44.4	41.67
mmu-miR-669f	34.94	38.55	17.64	181.49	185.54	223.78	42.47	39.39	29.31	39.24	26.09	35.22	18.03	19.97	24.54	27.26	28.89	38.51	39.18	44.4	49.91	75.66	86.38	121.24
mmu-miR-669g	45.79	51.4	48.76	50.52	34.36	34.16	46.52	34.7	48.85	34.63	43.79	33.96	47.53	51.35	62.73	46.44	58.77	44.37	47.78	47.72	37.07	41.52	41.17	45.46
mmu-miR-669h-5p	28.92	11.78	23.86	35.55	16.03	23.56	30.34	19.7	36.41	25.39	21.43	25.16	19.67	19.97	19.09	18.17	17.93	21.77	13.38	18.87	19.96	30.45	18.57	58.09
mmu-miR-669i	57.84	52.48	63.28	45.84	44.67	51.82	48.54	44.08	55.07	41.55	61.5	52.83	55.72	58	66.36	54.52	69.73	75.34	58.29	51.05	69.87	54.44	54.09	46.73
mmu-miR-669j	56.63	62.11	81.95	55.2	44.67	57.71	59.67	60.02	53.29	49.63	63.36	54.09	56.54	69.41	66.36	67.64	70.72	72.83	67.85	54.38	51.33	59.98	42.79	64.41
mmu-miR-669m	7.23	10.71	6.22	21.52	14.89	9.42	11.12	13.13	7.99	12.7	8.39	12.58	4.92	3.8	8.18	4.04	12.95	16.74	13.38	12.21	14.26	17.53	9.69	18.94
mmu-miR-669o	19.28	17.13	13.49	77.65	93.91	63.6	23.26	31.89	33.75	19.62	19.57	28.93	9.83	15.21	25.45	22.21	21.91	26.79	15.29	29.97	22.81	52.59	38.75	68.19
mmu-miR-670	84.34	81.39	119.3	82.33	75.59	76.56	91.02	75.03	85.26	88.88	81.06	94.34	95.88	107.45	111.81	116.1	101.6	115.53	95.56	88.79	91.26	99.65	91.23	101.03
mmu-miR-671-3p	90.37	92.1	75.73	70.16	53.83	77.74	69.78	74.09	79.04	84.26	72.68	75.48	58.18	60.86	64.54	59.56	72.72	73.67	70.71	77.69	69.87	52.59	67.01	45.46
mmu-miR-671-5p	14.46	4.28	12.45	16.84	13.74	17.67	10.11	8.44	6.22	8.08	4.66	15.1	9.01	11.41	12.73	6.06	11.95	9.21	4.78	11.1	9.98	22.14	16.15	15.15
mmu-miR-672	48.2	38.55	48.76	34.61	21.76	21.2	40.45	41.27	49.74	46.17	41	33.96	54.08	50.4	35.45	34.33	32.87	50.23	47.78	34.41	45.63	32.29	40.37	23.99
mmu-miR-673-3p	10.84	10.71	8.3	8.42	9.16	15.31	17.19	15.01	13.32	8.08	10.25	13.84	7.38	12.36	5.45	8.08	11.95	7.53	11.47	11.1	19.96	5.54	11.3	13.89
mmu-miR-673-5p	19.28	19.28	19.71	15.9	14.89	17.67	13.15	11.25	19.54	21.93	16.77	11.32	13.93	14.26	12.73	12.11	13.95	10.88	5.73	17.76	15.68	14.76	6.46	16.42
mmu-miR-674	60.25	67.47	70.54	115.07	101.93	96.58	78.88	82.53	61.28	64.64	70.81	74.22	86.04	77.97	84.54	95.91	112.56	116.36	85.05	92.12	91.26	95.04	96.07	103.56
mmu-miR-675-3p	22.89	7.5	12.45	13.1	20.62	10.6	13.15	14.07	15.1	11.54	15.84	26.42	8.19	13.31	8.18	14.13	8.96	9.21	21.02	17.76	7.13	14.76	9.69	16.42
mmu-miR-675-5p	66.27	68.54	69.5	60.81	49.25	78.91	76.86	58.15	74.6	78.49	62.43	54.09	63.92	69.41	66.36	47.45	67.73	66.13	59.25	52.16	71.3	59.05	71.04	54.3
mmu-miR-676	75.91	82.46	85.06	145.01	143.16	100.11	62.7	68.47	79.04	55.4	81.06	66.67	75.39	84.63	89.09	86.82	88.65	80.37	97.47	67.7	102.67	81.2	68.62	87.14
mmu-miR-677	30.12	19.28	13.49	18.71	24.05	10.6	22.25	13.13	14.21	28.86	17.7	20.13	13.11	9.51	20	18.17	16.93	20.93	17.2	19.98	21.39	12.92	19.38	20.21
mmu-miR-678	48.2	48.19	47.72	40.23	24.05	42.4	41.46	43.14	44.41	35.78	54.97	36.48	38.51	42.79	32.73	41.39	35.86	46.88	34.4	46.61	32.8	35.06	46.82	35.36
mmu-miR-679	15.66	5.35	13.49	8.42	10.31	11.78	9.1	9.38	8.88	5.77	7.45	11.32	7.38	8.56	8.18	14.13	8.96	5.86	8.6	15.54	11.41	10.15	12.92	16.42
mmu-miR-680	10.84	16.06	15.56	8.42	12.6	9.42	9.1	10.32	7.99	9.23	10.25	18.87	8.19	6.66	5.45	6.06	4.98	8.37	12.42	14.43	7.13	11.07	10.49	15.15
mmu-miR-681	12.05	13.92	17.64	10.29	11.45	7.07	9.1	12.19	11.55	12.7	13.98	13.84	13.93	10.46	20	13.12	12.95	11.72	6.69	9.99	9.98	10.15	11.3	13.89
mmu-miR-682	53.02	49.26	64.32	40.23	43.52	29.45	51.58	41.27	41.74	49.63	41.93	47.8	49.17	52.3	58.18	52.5	37.85	48.55	44.91	52.16	37.07	55.36	43.59	34.1
mmu-miR-683	49.4	43.91	52.91	33.68	42.38	31.8	40.45	46.89	47.07	53.1	56.84	51.58	52.45	56.1	55.45	43.41	56.78	56.93	51.6	54.38	49.91	46.13	47.63	30.31
mmu-miR-684	33.74	33.2	35.27	26.19	21.76	28.27	31.35	30.95	31.97	24.24	35.41	33.96	38.51	37.08	42.73	36.34	40.84	34.32	26.76	31.08	38.5	37.83	32.29	32.83
mmu-miR-686	9.64	13.92	11.41	12.16	12.6	14.13	12.14	9.38	6.22	19.62	15.84	11.32	7.38	14.26	11.82	9.09	14.94	7.53	9.56	7.77	15.68	8.3	11.3	21.47
mmu-miR-687	10.84	5.35	12.45	9.36	4.58	5.89	9.1	10.32	4.44	8.08	6.52	15.1	6.56	5.71	11.82	6.06	9.96	8.37	5.73	6.66	11.41	10.15	10.49	7.58
mmu-miR-688	33.74	31.06	42.53	31.81	36.65	50.65	37.42	30.95	46.18	43.86	38.2	31.45	44.25	49.45	61.82	52.5	51.8	44.37	35.36	45.51	51.33	54.44	32.29	55.57
mmu-miR-689	13.25	10.71	14.52	10.29	8.02	14.13	10.11	9.38	14.21	20.78	8.39	15.1	9.83	10.46	8.18	8.08	10.96	8.37	8.6	9.99	17.11	8.3	10.49	3.79
mmu-miR-690	50.61	53.55	60.17	50.52	29.78	58.89	39.44	42.2	46.18	36.94	57.77	47.8	50.81	54.2	62.73	58.56	63.75	60.27	68.8	51.05	45.63	53.52	54.09	44.2
mmu-miR-691	30.12	20.35	12.45	21.52	22.91	21.2	26.29	15.94	23.98	23.08	15.84	13.84	13.93	19.97	13.64	28.27	24.9	25.11	20.07	22.2	12.83	10.15	12.11	18.94
mmu-miR-692	24.1	8.57	6.22	14.03	13.74	14.13	13.15	13.13	11.55	11.54	11.18	13.84	13.11	10.46	11.82	14.13	12.95	13.39	11.47	15.54	15.68	9.23	9.69	12.63
mmu-miR-693-3p	14.46	14.99	12.45	14.03	20.62	16.49	15.17	15.01	23.09	15.01	20.5	17.61	12.29	12.36	10.91	16.15	23.91	9.21	14.33	16.65	14.26	17.53	8.88	15.15
mmu-miR-693-5p	10.84	11.78	15.56	12.16	9.16	21.2	18.2	14.07	14.21	13.85	7.45	15.1	8.19	7.61	5.45	17.16	7.97	13.39	7.64	17.76	7.13	11.07	8.07	12.63
mmu-miR-694	45.79	65.33	50.83	38.36	36.65	22.38	37.42	53.46	41.74	41.55	50.31	39	57.36	42.79	50	47.45	48.81	53.58	40.13	46.61	35.65	43.37	41.17	39.15
mmu-miR-695	51.81	38.55	50.83	43.97	36.65	53	41.46	69.4	51.51	63.48	62.43	72.96	44.25	48.5	44.54	54.52	48.81	52.74	50.65	56.6	45.63	47.98	42.79	45.46
mmu-miR-696	20.48	14.99	15.56	10.29	12.6	16.49	15.17	10.32	17.76	18.47	19.57	15.1	8.19	12.36	16.36	17.16	14.94	14.23	14.33	12.21	9.98	10.15	10.49	20.21
mmu-miR-697	22.89	13.92	16.6	17.77	13.74	20.02	22.25	14.07	16.87	13.85	20.5	16.35	16.39	11.41	10	13.12	6.97	12.56	20.07	14.43	14.26	21.22	12.92	22.73
mmu-miR-698	12.05	12.85	16.6	4.68	11.45	14.13	18.2	15.94	7.99	16.16	14.91	17.61	6.56	11.41	10.91	14.13	7.97	10.88	7.64	12.21	14.26	9.23	9.69	10.1
mmu-miR-700	13.25	7.5	10.37	10.29	6.87	4.71	4.05	5.63	4.44	2.31	6.52	5.03	15.57	9.51	9.09	7.07	8.96	9.21	6.69	6.66	2.85	11.07	7.27	5.05
mmu-miR-701	56.63	43.91	49.79	54.26	32.07	28.27	37.42	39.39	54.18	42.71	45.66	49.06	63.92	48.5	47.27	31.3	34.86	42.69	36.31	37.74	45.63	42.44	49.25	39.15
mmu-miR-702	9.64	12.85	20.75	12.16	8.02	18.84	17.19	15.94	15.1	18.47	13.04	13.84	13.11	17.12	14.54	16.15	16.93	14.23	12.42	16.65	11.41	11.07	15.34	17.68
mmu-miR-703	18.07	19.28	21.78	18.71	14.89	16.49	19.21	12.19	16.87	27.7	9.32	22.64	13.93	12.36	17.27	14.13	16.93	16.74	7.64	13.32	14.26	11.07	18.57	32.83
mmu-miR-704	21.69	22.49	28.01	21.52	20.62	18.84	23.26	19.7	17.76	24.24	32.61	36.48	11.47	28.53	20.91	17.16	22.91	11.72	15.29	13.32	21.39	21.22	25.03	36.62
mmu-miR-706	15.66	6.43	8.3	7.48	12.6	7.07	4.05	10.32	9.77	9.23	4.66	8.81	8.19	7.61	10	11.11	10.96	10.05	7.64	14.43	7.13	9.23	9.69	12.63
mmu-miR-707	25.3	14.99	10.37	15.9	19.47	12.96	16.18	15.01	10.66	18.47	11.18	18.87	11.47	11.41	8.18	17.16	9.96	17.58	17.2	6.66	9.98	11.07	12.11	8.84
mmu-miR-708	72.3	48.19	79.88	75.78	49.25	47.11	77.87	58.15	65.72	58.87	71.74	66.67	94.24	80.83	69.09	69.66	76.7	66.13	74.54	58.82	77	70.12	62.97	58.09
mmu-miR-709	49.4	56.76	56.02	50.52	53.83	50.65	41.46	54.4	46.18	34.63	59.63	55.35	42.61	37.08	42.73	34.33	40.84	52.74	67.85	49.94	44.2	31.37	52.47	30.31
mmu-miR-710	71.09	50.33	68.47	51.45	37.8	43.58	48.54	46.89	72.83	53.1	68.95	54.09	69.65	59.91	78.18	61.58	62.75	62.79	43.96	48.83	58.46	47.98	51.67	37.89
mmu-miR-711	9.64	12.85	10.37	13.1	16.03	15.31	13.15	15.01	7.99	13.85	9.32	8.81	7.38	7.61	16.36	7.07	8.96	14.23	6.69	16.65	11.41	11.07	10.49	13.89
mmu-miR-712	15.66	20.35	16.6	11.23	13.74	22.38	20.23	17.82	13.32	15.01	11.18	16.35	12.29	15.21	9.09	9.09	12.95	12.56	13.38	16.65	12.83	11.07	12.11	13.89
mmu-miR-713	12.05	13.92	4.15	12.16	12.6	11.78	16.18	10.32	9.77	10.39	7.45	20.13	11.47	10.46	15.45	9.09	9.96	10.05	8.6	11.1	18.54	10.15	6.46	11.37
mmu-miR-714	60.25	70.68	75.73	46.78	37.8	61.25	47.53	69.4	65.72	48.48	54.97	42.77	67.2	55.15	58.18	50.48	56.78	54.41	55.42	54.38	61.31	47.98	67.81	44.2
mmu-miR-715	15.66	11.78	14.52	5.61	10.31	16.49	13.15	15.94	10.66	12.7	8.39	15.1	7.38	13.31	6.36	9.09	12.95	6.7	10.51	12.21	12.83	7.38	12.11	15.15
mmu-miR-717	63.86	71.75	89.21	57.07	66.43	70.67	64.72	67.53	56.84	57.71	74.54	45.29	79.49	61.81	79.09	64.61	78.69	71.16	64.02	57.71	51.33	65.51	62.97	58.09
mmu-miR-718	18.07	16.06	18.67	8.42	12.6	11.78	16.18	9.38	13.32	17.31	13.04	25.16	9.83	11.41	16.36	12.11	6.97	15.91	8.6	11.1	17.11	12.92	15.34	6.31
mmu-miR-719	20.48	13.92	13.49	15.9	14.89	14.13	12.14	14.07	12.43	11.54	9.32	15.1	13.11	14.26	9.09	12.11	13.95	18.42	21.02	7.77	7.13	19.38	12.92	21.47
mmu-miR-720	14691.6	19956.9	14303.3	15373.5	11458.8	12365.8	19196.1	26240.1	17212.3	20733.8	12860.9	13473.7	15516.5	14224.3	15514.9	6653.1	12352.7	10647.7	13355.2	17577.1	12908.7	13705.7	13079.9	19710.9
mmu-miR-741	30.12	46.05	50.83	42.1	41.23	36.51	50.56	38.45	38.19	46.17	39.13	49.06	41.79	38.99	41.82	44.42	43.83	38.51	43.96	28.86	37.07	44.29	46.82	15.15
mmu-miR-742	50.61	47.12	53.94	37.42	45.81	43.58	64.72	39.39	48.85	38.09	46.59	59.12	62.28	52.3	57.27	61.58	52.79	55.25	47.78	49.94	71.3	54.44	47.63	49.25
mmu-miR-743a	15.66	5.35	6.22	9.36	5.73	7.07	5.06	6.57	6.22	8.08	8.39	8.81	5.74	4.75	3.64	6.06	7.97	11.72	11.47	9.99	4.28	7.38	9.69	5.05
mmu-miR-743b-3p	16.87	10.71	16.6	27.13	16.03	15.31	22.25	18.76	12.43	9.23	17.7	18.87	10.65	16.17	20	14.13	19.92	14.23	13.38	19.98	18.54	18.45	19.38	25.26
mmu-miR-743b-5p	16.87	10.71	14.52	14.97	22.91	18.84	12.14	15.01	15.1	18.47	10.25	15.1	15.57	12.36	17.27	12.11	11.95	15.07	6.69	12.21	9.98	14.76	11.3	13.89
mmu-miR-744	15.66	10.71	12.45	13.1	9.16	14.13	10.11	11.25	7.11	15.01	7.45	17.61	9.01	6.66	4.55	14.13	12.95	8.37	12.42	14.43	14.26	9.23	8.88	21.47
mmu-miR-758	13.25	12.85	13.49	2.81	21.76	18.84	14.16	9.38	13.32	12.7	6.52	10.06	9.01	7.61	5.45	13.12	17.93	10.88	14.33	6.66	5.7	8.3	9.69	18.94
mmu-miR-759	60.25	49.26	48.76	39.29	42.38	45.93	36.41	61.9	55.95	34.63	45.66	46.54	42.61	46.59	46.36	39.37	35.86	52.74	48.73	36.63	47.05	42.44	41.98	21.47
mmu-miR-760	73.5	76.04	82.99	60.81	57.27	65.96	78.88	76.91	71.94	75.03	85.72	54.09	85.22	74.17	66.36	84.8	76.7	80.37	65.94	68.81	59.89	59.98	56.51	40.41
mmu-miR-761	45.79	63.19	63.28	38.36	52.68	44.76	43.48	45.96	44.41	48.48	59.63	56.61	56.54	76.07	63.63	80.77	75.7	50.23	74.54	46.61	82.7	54.44	55.7	61.88
mmu-miR-762	53.02	40.7	40.46	46.78	49.25	48.29	41.46	40.33	45.3	45.02	45.66	39	57.36	59.91	60.91	59.56	58.77	49.39	59.25	42.18	52.76	52.59	44.4	54.3
mmu-miR-763	16.87	8.57	8.3	7.48	8.02	12.96	12.14	5.63	4.44	13.85	12.11	11.32	11.47	6.66	10	11.11	9.96	7.53	9.56	7.77	15.68	7.38	8.88	12.63
mmu-miR-764-3p	68.68	63.19	77.8	58	45.81	45.93	70.79	55.34	76.38	61.18	57.77	83.02	69.65	57.05	51.82	72.69	50.8	57.76	71.67	59.93	52.76	54.44	54.9	40.41
mmu-miR-764-5p	50.61	42.84	49.79	49.58	35.5	41.22	57.64	75.97	59.51	33.47	61.5	46.54	58.18	47.54	49.09	40.38	44.82	66.97	55.42	43.29	59.89	51.67	41.98	45.46
mmu-miR-767	48.2	64.26	63.28	48.65	44.67	31.8	71.8	47.83	68.39	50.79	56.84	59.12	59.82	40.89	51.82	60.57	52.79	68.65	50.65	53.27	39.93	55.36	53.28	29.05
mmu-miR-770-3p	75.91	83.53	98.55	57.07	56.12	82.45	64.72	72.22	83.49	69.25	81.99	65.41	70.47	74.17	62.73	87.83	72.72	74.51	78.36	74.36	69.87	57.21	75.89	55.57
mmu-miR-770-5p	42.17	40.7	43.57	28.07	37.8	34.16	48.54	38.45	53.29	48.48	53.11	42.77	53.26	37.08	42.73	49.47	48.81	47.72	46.82	44.4	42.78	51.67	33.1	27.78
mmu-miR-7a	51.81	44.98	51.87	52.39	64.14	108.36	42.47	41.27	42.63	41.55	60.56	50.32	61.46	53.25	46.36	38.36	67.73	64.46	46.82	48.83	75.57	91.35	109.79	93.45
mmu-miR-7b	51.81	50.33	62.24	45.84	46.96	48.29	54.61	60.96	57.73	39.24	65.22	51.58	55.72	70.37	80.91	65.62	68.73	66.13	72.62	56.6	69.87	84.89	54.09	93.45
mmu-miR-802	25.3	16.06	12.45	20.58	30.92	34.16	16.18	19.7	16.87	24.24	17.7	17.61	21.31	27.58	19.09	17.16	20.92	20.93	14.33	19.98	14.26	20.3	13.72	17.68
mmu-miR-804	45.79	38.55	41.49	45.84	25.2	31.8	56.63	47.83	54.18	33.47	65.22	42.77	51.63	44.69	52.73	44.42	49.81	55.25	56.38	51.05	55.61	61.82	40.37	108.61
mmu-miR-871	51.81	55.69	54.98	48.65	44.67	43.58	57.64	40.33	45.3	46.17	48.45	45.29	68.83	64.66	48.18	65.62	66.74	52.74	62.11	51.05	49.91	47.98	40.37	49.25
mmu-miR-872	36.15	40.7	45.64	186.17	201.57	137.8	48.54	56.27	49.74	42.71	44.72	37.74	65.56	55.15	77.27	115.09	118.54	122.22	85.05	110.99	101.24	131.02	108.18	149.02
mmu-miR-873	84.34	66.4	96.48	67.36	73.3	58.89	92.03	73.15	76.38	61.18	95.04	66.67	63.1	55.15	72.72	77.74	68.73	66.13	81.22	55.49	84.13	54.44	60.55	49.25
mmu-miR-874	18.07	14.99	18.67	13.1	9.16	18.84	20.23	9.38	10.66	10.39	15.84	13.84	13.11	14.26	6.36	11.11	11.95	12.56	7.64	14.43	5.7	11.07	12.11	20.21
mmu-miR-875-3p	60.25	63.19	73.65	57.07	38.94	51.82	65.73	55.34	60.39	42.71	70.81	64.15	50.81	52.3	69.09	61.58	39.84	66.13	63.07	52.16	58.46	47.98	45.21	34.1
mmu-miR-875-5p	39.76	34.27	29.05	20.58	28.63	27.09	32.36	40.33	34.64	32.32	24.23	30.19	35.24	39.94	32.73	27.26	28.89	31.81	23.89	38.85	32.8	23.99	27.45	35.36
mmu-miR-876-3p	30.12	47.12	46.68	43.03	30.92	51.82	60.68	45.96	49.74	36.94	45.66	41.51	48.35	58.95	58.18	59.56	51.8	51.9	45.87	49.94	45.63	52.59	38.75	50.51
mmu-miR-876-5p	34.94	32.13	26.97	17.77	25.2	32.98	27.3	31.89	25.76	30.01	27.02	40.25	28.68	25.67	30.91	10.1	13.95	17.58	16.24	14.43	17.11	18.45	20.99	15.15
mmu-miR-877	50.61	49.26	54.98	47.71	35.5	38.87	44.5	48.77	48.85	48.48	52.18	37.74	48.35	47.54	37.27	47.45	33.87	51.9	47.78	46.61	38.5	35.06	47.63	37.89
mmu-miR-878-3p	20.48	24.63	19.71	14.97	22.91	28.27	30.34	15.94	24.87	31.16	19.57	27.67	19.67	16.17	20.91	12.11	11.95	12.56	11.47	14.43	15.68	15.69	22.6	23.99
mmu-miR-878-5p	26.51	25.7	25.93	17.77	26.34	17.67	21.24	22.51	30.2	33.47	24.23	39	27.04	25.67	26.36	22.21	19.92	25.95	22.93	35.52	19.96	31.37	16.95	29.05
mmu-miR-879	73.5	77.11	70.54	56.13	67.57	57.71	79.89	71.28	87.93	77.33	88.52	70.44	88.5	65.61	68.18	70.67	63.75	87.06	72.62	83.24	68.44	68.28	52.47	40.41
mmu-miR-880	26.51	21.42	16.6	16.84	17.18	12.96	16.18	16.88	19.54	25.39	16.77	20.13	13.11	14.26	10.91	20.19	15.94	14.23	7.64	21.09	15.68	12.92	16.15	13.89
mmu-miR-881	40.97	35.34	38.38	42.1	25.2	36.51	39.44	28.14	38.19	32.32	33.54	31.45	35.24	48.5	57.27	53.51	46.82	39.35	34.4	34.41	35.65	44.29	26.64	41.67
mmu-miR-882	66.27	67.47	69.5	58	35.5	38.87	64.72	54.4	71.05	55.4	68.02	54.09	50.81	47.54	52.73	52.5	50.8	58.6	60.2	54.38	49.91	50.75	44.4	30.31
mmu-miR-883a-3p	62.66	43.91	53.94	46.78	46.96	35.33	50.56	49.71	54.18	46.17	37.27	41.51	52.45	52.3	59.09	64.61	46.82	41.86	40.13	41.07	41.35	34.14	42.79	53.04
mmu-miR-883a-5p	61.45	50.33	69.5	43.03	42.38	44.76	53.6	62.84	52.4	62.33	46.59	65.41	55.72	49.45	64.54	62.59	63.75	71.16	53.51	51.05	75.57	72.89	52.47	70.72
mmu-miR-883b-3p	20.48	16.06	19.71	19.65	20.62	14.13	26.29	19.7	15.1	11.54	17.7	23.9	13.11	21.87	15.45	21.2	13.95	18.42	13.38	13.32	24.24	15.69	16.95	11.37
mmu-miR-883b-5p	51.81	51.4	51.87	42.1	34.36	51.82	40.45	45.96	47.96	40.4	39.13	50.32	38.51	45.64	39.09	63.6	41.84	57.76	60.2	54.38	42.78	50.75	34.71	46.73
mmu-miR-9	14.46	13.92	13.49	19.65	9.16	28.27	12.14	9.38	16.87	15.01	10.25	16.35	13.93	8.56	18.18	16.15	13.95	7.53	13.38	14.43	14.26	14.76	16.15	20.21
mmu-miR-92a	10.84	8.57	12.45	27.13	32.07	80.09	13.15	27.2	11.55	19.62	10.25	22.64	31.96	24.72	35.45	17.16	15.94	20.93	15.29	24.42	17.11	36.91	69.43	60.62
mmu-miR-92b	10.84	6.43	7.26	13.1	12.6	10.6	18.2	7.5	6.22	9.23	9.32	10.06	8.19	13.31	14.54	16.15	12.95	10.05	14.33	18.87	18.54	13.84	11.3	16.42
mmu-miR-93	18.07	18.21	8.3	182.43	194.7	269.72	17.19	17.82	17.76	33.47	20.5	18.87	40.15	52.3	49.09	56.54	104.59	86.23	72.62	120.98	119.78	307.26	290.63	431.9
mmu-miR-96	72.3	59.97	63.28	184.3	183.25	243.81	104.16	148.19	109.24	132.74	113.67	100.63	140.95	172.11	189.99	144.37	234.08	231.89	130.91	210.88	155.42	425.36	512.64	570.82
mmu-miR-98	20.48	6.43	10.37	149.68	128.27	115.43	22.25	19.7	18.65	23.08	14.91	15.1	35.24	38.99	44.54	27.26	34.86	23.44	64.98	91.01	125.48	305.41	241.38	395.28
mmu-miR-99a	67.48	44.98	92.33	428.47	382.53	318.01	94.05	104.11	102.14	240.08	204.98	233.97	208.96	216.8	206.36	253.4	289.87	308.07	842.82	923.42	450.59	652.35	786.31	1108.8
mmu-miR-99b	60.25	62.11	59.13	263.82	278.31	267.36	90	92.85	79.04	87.72	86.65	76.73	139.31	169.26	141.81	220.09	257.99	295.51	250.36	256.38	285.18	569.3	478.73	694.58
mcmv-miR-M23-1-3p	79.52	66.4	68.47	66.42	49.25	63.6	74.83	83.47	77.27	61.18	64.29	81.77	77.85	65.61	70	67.64	57.77	63.62	87.91	61.04	64.17	47.98	44.4	59.35
mcmv-miR-M23-1-5p	51.81	40.7	48.76	42.1	40.09	60.07	50.56	41.27	48.85	39.24	41.93	50.32	44.25	51.35	50	51.49	34.86	59.44	54.47	38.85	48.48	51.67	46.02	32.83
mcmv-miR-M23-2	9.64	21.42	9.34	5.61	8.02	17.67	13.15	13.13	10.66	12.7	10.25	16.35	7.38	8.56	18.18	5.05	15.94	6.7	13.38	12.21	7.13	12	12.92	10.1
mcmv-miR-M44-1	14.46	9.64	11.41	7.48	13.74	20.02	17.19	13.13	14.21	17.31	9.32	18.87	7.38	19.02	16.36	11.11	7.97	13.39	7.64	9.99	8.56	8.3	11.3	18.94
mcmv-miR-M55-1	40.97	40.7	34.23	20.58	21.76	24.73	45.51	31.89	30.2	38.09	33.54	42.77	34.42	39.94	38.18	41.39	43.83	32.65	44.91	38.85	48.48	52.59	30.68	18.94
mcmv-miR-M87-1	21.69	7.5	10.37	12.16	17.18	14.13	15.17	15.94	5.33	16.16	13.98	20.13	14.75	19.02	16.36	10.1	8.96	9.21	15.29	13.32	7.13	6.46	10.49	18.94
mcmv-miR-M95-1-3p	46.99	43.91	32.16	27.13	33.21	37.69	24.27	30.95	31.97	28.86	23.29	42.77	27.86	27.58	28.18	40.38	22.91	23.44	14.33	25.53	34.22	25.84	37.94	34.1
mcmv-miR-M95-1-5p	16.87	18.21	14.52	8.42	18.32	24.73	8.09	15.94	15.99	20.78	13.98	16.35	4.1	14.26	13.64	16.15	11.95	10.05	9.56	12.21	12.83	17.53	12.11	12.63
mcmv-miR-m01-1	72.3	58.9	58.09	44.91	42.38	45.93	39.44	58.15	45.3	50.79	47.52	45.29	52.45	53.25	60	54.52	42.83	52.74	62.11	49.94	52.76	51.67	44.4	47.99
mcmv-miR-m01-2	71.09	69.61	64.32	58.94	40.09	47.11	52.59	55.34	56.84	54.25	68.95	56.61	62.28	59.91	73.63	63.6	53.79	56.09	48.73	71.03	79.85	55.36	54.09	39.15
mcmv-miR-m01-3	34.94	49.26	54.98	43.03	32.07	37.69	60.68	43.14	39.08	42.71	41	33.96	52.45	41.84	48.18	43.41	48.81	41.02	37.27	47.72	48.48	30.45	44.4	22.73
mcmv-miR-m01-4	14.46	21.42	18.67	11.23	11.45	8.24	9.1	15.01	13.32	12.7	7.45	12.58	14.75	9.51	10	22.21	4.98	9.21	13.38	7.77	7.13	8.3	12.11	18.94
mcmv-miR-m107-1-3p	74.71	59.97	64.32	57.07	59.56	37.69	54.61	65.65	53.29	61.18	70.81	74.22	72.93	85.58	86.36	74.71	84.67	66.13	65.94	59.93	71.3	77.51	59.74	56.83
mcmv-miR-m107-1-5p	53.02	37.48	57.06	43.97	52.68	43.58	39.44	45.02	57.73	49.63	48.45	45.29	54.9	63.71	58.18	49.47	45.82	48.55	49.69	41.07	55.61	63.67	46.82	47.99
mcmv-miR-m108-1	79.52	98.53	85.06	64.55	51.54	53	63.71	71.28	71.94	70.41	66.15	70.44	77.85	73.22	64.54	66.63	70.72	69.48	54.47	63.26	69.87	59.05	54.9	49.25
mcmv-miR-m108-2-3p	7.23	11.78	10.37	10.29	13.74	9.42	13.15	9.38	9.77	10.39	11.18	6.29	7.38	12.36	10.91	12.11	5.98	15.07	9.56	13.32	12.83	14.76	8.07	8.84
mcmv-miR-m108-2-5p.1	60.25	43.91	53.94	49.58	32.07	38.87	49.55	56.27	51.51	39.24	56.84	47.8	51.63	67.51	59.09	66.63	61.76	55.25	43	51.05	55.61	61.82	43.59	54.3
mcmv-miR-m108-2-5p.2	22.89	14.99	11.41	12.16	10.31	23.56	12.14	14.07	18.65	18.47	9.32	31.45	13.93	21.87	10.91	13.12	11.95	9.21	9.56	5.55	9.98	18.45	13.72	12.63
mcmv-miR-m21-1	92.78	69.61	64.32	55.2	45.81	43.58	49.55	67.53	55.95	58.87	66.15	51.58	56.54	50.4	60	62.59	45.82	61.11	51.6	54.38	42.78	53.52	63.78	34.1
mcmv-miR-m22-1	15.66	14.99	11.41	11.23	14.89	18.84	11.12	3.75	15.1	17.31	13.04	23.9	11.47	19.02	16.36	24.23	13.95	5.86	12.42	21.09	18.54	12.92	20.18	12.63
mcmv-miR-m59-1	10.84	11.78	9.34	9.36	17.18	7.07	11.12	10.32	6.22	16.16	8.39	7.55	9.01	7.61	8.18	8.08	9.96	6.7	11.47	5.55	9.98	12	9.69	6.31
mcmv-miR-m59-2	44.58	57.83	58.09	37.42	40.09	48.29	44.5	46.89	61.28	48.48	53.11	57.86	56.54	68.46	50	59.56	49.81	48.55	54.47	31.08	72.72	57.21	50.86	41.67
mcmv-miR-m88-1	57.84	39.62	77.8	58	49.25	36.51	50.56	42.2	49.74	41.55	46.59	60.38	70.47	56.1	75.45	60.57	72.72	44.37	55.42	62.15	86.98	54.44	49.25	59.35
mghv-miR-M1-1	73.5	54.62	63.28	50.52	35.5	47.11	43.48	50.65	55.07	65.79	63.36	39	52.45	43.74	47.27	45.43	48.81	49.39	45.87	36.63	42.78	47.98	41.98	26.52
mghv-miR-M1-2	62.66	55.69	51.87	46.78	38.94	43.58	59.67	55.34	54.18	34.63	76.4	33.96	59	63.71	55.45	57.55	43.83	66.13	65.94	45.51	59.89	59.05	48.44	47.99
mghv-miR-M1-3	53.02	48.19	51.87	32.74	27.49	31.8	41.46	60.02	48.85	46.17	65.22	55.35	49.99	37.08	40.91	44.42	38.85	43.53	44.91	33.3	55.61	42.44	43.59	26.52
mghv-miR-M1-4	67.48	71.75	58.09	56.13	54.97	38.87	77.87	60.02	55.07	60.02	75.47	67.93	76.21	85.58	73.63	65.62	71.72	62.79	82.18	57.71	61.31	57.21	64.58	74.51
mghv-miR-M1-5	73.5	69.61	84.03	61.74	50.39	65.96	59.67	77.84	63.06	69.25	63.36	66.67	77.03	65.61	79.09	70.67	66.74	82.04	59.25	57.71	62.74	46.13	54.09	41.67
mghv-miR-M1-6	15.66	16.06	15.56	20.58	14.89	15.31	14.16	6.57	21.32	19.62	13.98	12.58	9.01	11.41	4.55	7.07	11.95	14.23	13.38	9.99	8.56	12	16.95	15.15
mghv-miR-M1-7-3p	67.48	71.75	75.73	58.94	37.8	53	63.71	67.53	74.6	40.4	58.7	56.61	54.9	65.61	62.73	46.44	67.73	82.04	60.2	59.93	48.48	55.36	60.55	46.73
mghv-miR-M1-7-5p	61.45	57.83	38.38	41.16	34.36	32.98	60.68	42.2	39.08	42.71	52.18	36.48	46.71	41.84	57.27	58.56	65.74	52.74	43	45.51	51.33	45.21	54.09	56.83
mghv-miR-M1-8	68.68	65.33	62.24	71.1	60.7	41.22	68.77	55.34	59.51	55.4	64.29	50.32	68.02	67.51	72.72	69.66	71.72	64.46	71.67	63.26	74.15	72.89	61.36	41.67
mghv-miR-M1-9	8.43	11.78	10.37	14.03	8.02	10.6	13.15	11.25	8.88	6.93	10.25	10.06	7.38	9.51	5.45	9.09	11.95	5.86	5.73	6.66	7.13	6.46	13.72	8.84
Actb	17488.2	21149.9	17366.7	13137.6	12499.8	7682.85	20087	26394.9	22316.5	22661.3	11496.8	25256.7	12393.5	13102.2	11863.2	20277.3	16440.7	17629.5	11855.9	14856.8	22751.7	9382.89	12892.6	23152.2
B2m	1639.9	1883.78	1913.96	7246.58	7384.92	4311.96	1233.76	1576.58	1521.39	1487.82	1017.46	1041.56	1471.75	1611.75	1446.31	1563.83	1265.05	1244	2287.66	2267.48	2121.74	977.13	1102.78	1689.72
Gapdh	1626.64	1872	1891.13	1615.65	1810.72	1018.81	1372.3	1870.14	1770.07	1823.71	1380.84	1371.14	674.42	730.28	645.43	2084.77	1656.52	1654.21	1046.36	1142.06	1828.01	719.7	791.97	878.96
Rpl19	4324.47	5202.61	4652.62	4135.02	4013.14	2425.11	3168.33	4557.18	4076.59	5246.05	3139.98	5441.79	2968.08	3103.69	2950.81	4846.97	4107.93	3983.16	3022.51	3559.38	4783.91	3149.16	3713.6	6390.12
LIG_NEG_A	48.2	49.26	58.09	46.78	40.09	41.22	42.47	42.2	54.18	54.25	38.2	65.41	54.9	66.56	60.91	72.69	70.72	62.79	50.65	46.61	58.46	60.9	41.17	59.35
LIG_NEG_B	25.3	20.35	17.64	14.97	19.47	18.84	15.17	19.7	20.43	19.62	13.98	17.61	6.56	7.61	9.09	14.13	21.91	13.39	18.16	18.87	14.26	18.45	12.92	12.63
LIG_NEG_C	10.84	10.71	8.3	6.55	6.87	9.42	6.07	7.5	6.22	5.77	13.98	7.55	3.28	3.8	9.09	6.06	4.98	5.02	7.64	9.99	8.56	7.38	8.88	7.58
LIG_POS_A	15106.1	24135.7	16276.4	18848	24206	35873.7	22955	22617.1	18173.2	22440.9	21400.3	23577.3	15650	24114.5	25155.5	9482.94	20885.3	14811.7	19174.7	20861.3	19536.3	21722.1	20549.1	23878.3
LIG_POS_B	2677.34	3585.5	2156.7	2278	3300.76	4939.73	3043.95	3012.48	2556.97	2997.58	3011.4	3212.75	2251.06	3457.42	3700.78	1395.23	3152.67	2194.17	2782.65	3001.11	2666.44	3137.16	2941.81	3380.7
LIG_POS_C	514.5	783.93	616.2	578.15	791.4	1322.68	792.84	774.69	599.5	751.42	697.88	811.36	500.69	702.7	786.34	297.82	652.45	480.52	629.73	660.38	634.53	668.03	681.36	750.14
NEG_A	12	16	12	9	11	9	14	13	13	13	11	10	9	11	7	13	22	8	11	15	9	8	10	8
NEG_B	69	45	38	40	36	46	55	62	75	48	59	33	60	57	39	52	64	71	57	41	35	41	54	35
NEG_C	45	49	47	33	40	56	85	60	56	69	75	78	61	61	59	33	42	38	20	30	22	45	33	38
NEG_D	20	14	12	15	9	11	10	16	12	14	17	14	13	16	18	16	13	12	6	12	6	15	16	11
NEG_E	20	22	20	20	19	16	26	20	19	22	9	24	17	18	11	19	13	20	16	26	15	21	11	12
NEG_F	73	84	69	80	46	44	72	65	71	46	72	67	91	52	79	75	64	82	76	60	52	57	61	41
NEG_G	24	25	26	27	13	13	24	20	27	19	25	17	26	24	35	22	19	35	15	21	11	31	30	21
NEG_H	38	37	38	45	32	28	42	42	49	33	41	24	37	35	49	44	39	44	34	33	21	33	47	36
POS_A	55297	52974	46316	55170	51617	47575	52816	51746	50457	47018	43878	47102	35300	42298	41453	51611	48563	48417	43274	42576	36137	38919	39866	36564
POS_B	20315	19972	17546	20096	18637	17912	19966	19216	19081	17610	16159	17815	13972	16491	16277	19242	18583	18413	17155	16172	13946	15137	16082	14131
POS_C	4624	4544	4094	4594	4257	4101	4518	4323	4340	4008	3822	4110	3349	4092	3981	4590	4459	4772	4140	4015	3399	3673	3935	3620
POS_D	1091	992	903	1024	969	986	1038	975	1014	858	895	931	788	874	902	1046	1022	978	932	914	744	808	813	758
POS_E	202	222	195	220	204	207	215	201	237	211	202	205	180	195	188	238	224	254	203	205	153	163	203	160
POS_F	114	113	101	105	111	112	108	102	113	98	88	95	77	96	87	98	108	98	93	83	79	87	102	76
ath-miR159a	19.28	9.64	15.56	18.71	9.16	21.2	19.21	12.19	9.77	20.78	11.18	21.38	15.57	15.21	12.73	11.11	16.93	10.05	12.42	19.98	11.41	18.45	10.49	18.94
cel-miR-248	6.02	6.43	10.37	13.1	5.73	8.24	8.09	3.75	7.11	4.62	5.59	12.58	6.56	7.61	8.18	8.08	7.97	10.05	8.6	9.99	5.7	9.23	7.27	7.58
osa-miR414	16.87	22.49	12.45	14.03	14.89	21.2	15.17	17.82	15.1	20.78	17.7	26.42	14.75	11.41	9.09	14.13	16.93	11.72	18.16	18.87	12.83	20.3	12.11	21.47

## Sheet: KO vs WT diff expression
Name	Fold Change	p-Adj	Log Fold Change	NegLog10(p-adj)
mcmv-miR-m01-1	1.30977	0.226571	0.389311	0.644796
mcmv-miR-m01-2	1.39506	0.169077	0.48033	0.771915
mcmv-miR-m01-3	1.45485	0.242272	0.540868	0.615697
mcmv-miR-m01-4	1.44825	0.27614	0.53431	0.558871
mcmv-miR-m107-1-3p	1.03075	0.92023	0.0436924	0.0361036
mcmv-miR-m107-1-5p	-1.08056	0.811998	-0.111778	0.090445
mcmv-miR-m108-1	1.61012	0.041193	0.687165	1.38518
mcmv-miR-m108-2-3p	-1.06035	0.889149	-0.0845429	0.0510255
mcmv-miR-m108-2-5p.1	-1.00839	0.978893	-0.0120523	0.00926478
mcmv-miR-m108-2-5p.2	1.06986	0.868537	0.0974202	0.0612117
mcmv-miR-m21-1	1.52817	0.169315	0.611807	0.771305
mcmv-miR-m22-1	-1.07128	0.846292	-0.0993345	0.0724798
mcmv-miR-M23-1-3p	1.41936	0.139527	0.505244	0.855342
mcmv-miR-M23-1-5p	1.09616	0.77312	0.132452	0.111753
mcmv-miR-M23-2	1.07191	0.882122	0.100187	0.0544713
mcmv-miR-M44-1	-1.03753	0.933949	-0.053157	0.0296768
mcmv-miR-M55-1	1.23152	0.615557	0.300445	0.210732
mcmv-miR-m59-1	1.17579	0.615557	0.233628	0.210732
mcmv-miR-m59-2	1.07294	0.814805	0.101566	0.0889463
mcmv-miR-M87-1	1.09539	0.889149	0.13145	0.0510255
mcmv-miR-m88-1	1.03863	0.92023	0.0546759	0.0361036
mcmv-miR-M95-1-3p	1.25674	0.400101	0.329691	0.39783
mcmv-miR-M95-1-5p	1.18492	0.521895	0.244784	0.282417
mghv-mir-M1-1	1.68168	0.079114	0.749902	1.10175
mghv-mir-M1-2	1.09657	0.730604	0.132998	0.136318
mghv-mir-M1-3	1.3927	0.216191	0.477889	0.665162
mghv-mir-M1-4	1.00717	0.979219	0.0103133	0.00912017
mghv-mir-M1-5	1.60505	0.046044	0.682622	1.33683
mghv-mir-M1-6	1.08291	0.776257	0.11492	0.109994
mghv-miR-M1-7-3p	1.32776	0.204889	0.408995	0.688481
mghv-miR-M1-7-5p	-1.00627	0.981344	-0.00902357	0.00817873
mghv-mir-M1-8	1.14431	0.644313	0.194483	0.190903
mghv-miR-M1-9	1.0954	0.818326	0.131452	0.0870737
mmu-let-7a	-2940.61	1.38e-09	-11.5219	8.86012
mmu-let-7b	-422.343	5.68e-09	-8.72227	8.24565
mmu-let-7c	-54.8264	1.9e-07	-5.7768	6.72125
mmu-let-7d	-416.271	9.23e-09	-8.70138	8.0348
mmu-let-7e	-37.8261	4.28e-08	-5.24131	7.36856
mmu-let-7f	-10.9725	2.83e-06	-3.45582	5.54821
mmu-let-7g	-92.6019	1.61e-08	-6.53297	7.79317
mmu-let-7i	-122.396	7.21e-09	-6.93541	8.14206
mmu-miR-1	-1.0987	0.83685	-0.135792	0.0773524
mmu-mir-100	-37.6279	6.74e-07	-5.23373	6.17134
mmu-mir-101a	1.0266	0.939167	0.0378759	0.0272572
mmu-mir-101b	-1.03821	0.89257	-0.0541022	0.0493577
mmu-miR-103	-4.09153	5.16e-05	-2.03264	4.28735
mmu-miR-105	1.03088	0.92023	0.0438734	0.0361036
mmu-miR-106a+mmu-miR-17	-41.9678	3.2e-08	-5.39121	7.49485
mmu-mir-106b	-18.421	1.5e-07	-4.20328	6.82391
mmu-mir-107	-2.43319	0.008785	-1.28285	2.05626
mmu-mir-10a	-2.2295	0.03895	-1.15672	1.40949
mmu-mir-10b	-7.1885	9.63e-06	-2.84569	5.01637
mmu-miR-1186	1.15966	0.75326	0.213705	0.123055
mmu-miR-1186b	1.5273	0.186741	0.610981	0.72876
mmu-miR-1187	1.12093	0.64683	0.1647	0.18921
mmu-mir-1188	1.42883	0.120763	0.514839	0.918066
mmu-miR-1190	1.03863	0.899908	0.0546777	0.0458019
mmu-miR-1191	1.4083	0.370447	0.493952	0.431274
mmu-miR-1192	1.3937	0.370447	0.478916	0.431274
mmu-mir-1193	-1.0785	0.889149	-0.109021	0.0510255
mmu-miR-1194	1.48207	0.097803	0.567618	1.00965
mmu-miR-1195	1.09342	0.807221	0.12885	0.0930075
mmu-miR-1196	1.17996	0.49584	0.238733	0.304658
mmu-mir-1197	1.08184	0.77377	0.113485	0.111388
mmu-mir-1198	-5.40315	0.001698	-2.4338	2.77006
mmu-mir-1199	1.15284	0.644313	0.205196	0.190903
mmu-mir-122	-1.44243	0.433547	-0.528506	0.362964
mmu-mir-1224	-1.03873	0.92023	-0.0548222	0.0361036
mmu-miR-124	1.48236	0.179259	0.567893	0.746519
mmu-miR-125a-3p	-1.0472	0.8805	-0.0665354	0.0552706
mmu-miR-125a-5p	-91.1057	9.23e-09	-6.50947	8.0348
mmu-miR-125b-3p	-1.08723	0.7842	-0.12066	0.105573
mmu-miR-125b-5p	-842.539	9.86e-09	-9.7186	8.00612
mmu-miR-126-3p	-1.81947	0.031854	-0.863519	1.49684
mmu-miR-126-5p	1.11556	0.724415	0.157766	0.140013
mmu-mir-127	1.21149	0.644313	0.276787	0.190903
mmu-miR-1274a	1.08293	0.80661	0.114935	0.0933364
mmu-miR-128	1.09906	0.765474	0.136269	0.11607
mmu-miR-129-3p	-1.2701	0.263587	-0.344942	0.579076
mmu-miR-129-5p	-1.0337	0.899908	-0.0478133	0.0458019
mmu-mir-1306	-1.09483	0.74818	-0.130701	0.125994
mmu-mir-130a	-46.3276	4.53e-08	-5.5338	7.3439
mmu-mir-130b	-1.61929	0.031854	-0.695357	1.49684
mmu-mir-132	-2.99395	0.000884	-1.58205	3.05355
mmu-miR-133a	1.18681	0.535157	0.247087	0.271519
mmu-mir-133b	1.03955	0.892315	0.0559543	0.0494818
mmu-mir-134	1.04123	0.892315	0.0582847	0.0494818
mmu-miR-135a	1.11099	0.736263	0.151847	0.132967
mmu-mir-135b	-1.16589	0.533998	-0.221435	0.27246
mmu-mir-136	-1.0061	0.982422	-0.0087762	0.00770192
mmu-mir-137	1.28708	0.516211	0.364106	0.287173
mmu-miR-138	1.68071	0.216442	0.749069	0.664658
mmu-miR-139-3p	1.36928	0.644313	0.453415	0.190903
mmu-miR-139-5p	1.2423	0.439212	0.313015	0.357326
mmu-mir-140	-47.3361	3.61e-06	-5.56487	5.44249
mmu-mir-141	-1.07611	0.869393	-0.105831	0.0607839
mmu-miR-142-3p	1.58559	0.041414	0.665024	1.38285
mmu-miR-142-5p	-1.01891	0.93931	-0.0270292	0.0271911
mmu-mir-143	-29.7711	1.39e-07	-4.89584	6.85699
mmu-mir-144	-3.36102	0.001416	-1.7489	2.84894
mmu-miR-145	-4.4955	5.85e-05	-2.16848	4.23284
mmu-mir-146a	-1.14998	0.534848	-0.201611	0.27177
mmu-mir-146b	-1.08639	0.758912	-0.119542	0.119809
mmu-mir-147	1.09832	0.765474	0.135305	0.11607
mmu-mir-148a	-227.515	5.68e-09	-7.82982	8.24565
mmu-mir-148b	-18.1828	1.21e-06	-4.1845	5.91721
mmu-mir-149	-3.13301	0.000757	-1.64755	3.1209
mmu-mir-150	1.30838	0.319206	0.387784	0.495929
mmu-miR-151-3p	-3.75286	0.000437	-1.90799	3.35952
mmu-miR-151-5p	-32.8318	3.97e-07	-5.03702	6.40121
mmu-mir-152	-6.26893	7.23e-06	-2.64822	5.14086
mmu-mir-153	1.21066	0.752606	0.275796	0.123432
mmu-mir-154	-1.03899	0.92023	-0.055186	0.0361036
mmu-mir-155	1.01955	0.93931	0.027935	0.0271911
mmu-mir-15a	-178.723	5.68e-09	-7.48158	8.24565
mmu-mir-15b	-177.598	5.68e-09	-7.47247	8.24565
mmu-miR-16	-97.3042	9.86e-09	-6.60443	8.00612
mmu-miR-181a	-7.40531	5.35e-06	-2.88856	5.27165
mmu-miR-181b+mmu-miR-181d	1.48217	0.22954	0.567707	0.639142
mmu-mir-181c	-1.06056	0.850773	-0.0848253	0.0701863
mmu-mir-182	-4.37614	8.41e-05	-2.12966	4.0752
mmu-mir-183	-29.4562	1.39e-05	-4.8805	4.85699
mmu-miR-1839-3p	-1.18831	0.515882	-0.248906	0.28745
mmu-miR-1839-5p	-3.45834	0.001177	-1.79008	2.92922
mmu-mir-184	1.51261	0.083325	0.597039	1.07922
mmu-mir-185	-1.64566	0.058656	-0.718667	1.23169
mmu-mir-186	1.29469	0.27531	0.372606	0.560178
mmu-mir-187	1.16255	0.572949	0.217295	0.241884
mmu-miR-188-3p	1.32328	0.533998	0.404116	0.27246
mmu-miR-188-5p	1.20396	0.6202	0.267788	0.207468
mmu-miR-1892	1.41241	0.166396	0.498159	0.778857
mmu-miR-1893	1.06299	0.848318	0.0881332	0.0714413
mmu-miR-1894-3p	1.61704	0.063818	0.693355	1.19506
mmu-miR-1894-5p	1.43916	0.263587	0.525229	0.579076
mmu-miR-1895	-1.00049	0.997518	-0.000708861	0.00107926
mmu-miR-1896	-1.08816	0.79944	-0.121895	0.0972141
mmu-miR-1897-3p	-1.1796	0.736272	-0.2383	0.132962
mmu-miR-1898	1.27813	0.360971	0.354036	0.442528
mmu-miR-1899	1.13875	0.751786	0.187454	0.123906
mmu-mir-18a	-1.8139	0.013359	-0.859095	1.87423
mmu-mir-18b	1.37552	0.284659	0.459977	0.545675
mmu-miR-190	-1.95988	0.00972	-0.970764	2.01233
mmu-miR-1900	1.39845	0.181475	0.48383	0.741183
mmu-miR-1901	-1.22224	0.52919	-0.289522	0.276388
mmu-miR-1902	-2.00636	0.006983	-1.00458	2.15596
mmu-miR-1903	1.5799	0.179259	0.659829	0.746519
mmu-miR-1904	-1.1977	0.43508	-0.260272	0.361431
mmu-miR-1905	-1.31096	0.545551	-0.390622	0.263165
mmu-miR-1906	1.24174	0.424204	0.312366	0.372425
mmu-miR-1907	1.1823	0.657	0.241599	0.182435
mmu-mir-190b	-1.19418	0.572949	-0.256015	0.241884
mmu-mir-191	-2.37932	0.005502	-1.25055	2.25948
mmu-mir-192	1.32209	0.216442	0.402819	0.664658
mmu-miR-1927	1.3058	0.621181	0.384933	0.206782
mmu-miR-1928	1.41856	0.139527	0.504425	0.855342
mmu-mir-1929	-1.29703	0.286091	-0.375215	0.543496
mmu-miR-193	-2.02795	0.044533	-1.02002	1.35132
mmu-mir-1930	-2.33555	0.021656	-1.22376	1.66442
mmu-miR-1931	-1.21471	0.572949	-0.280616	0.241884
mmu-miR-1932	1.51724	0.168022	0.601446	0.774634
mmu-miR-1933-3p	1.37275	0.290717	0.457067	0.53653
mmu-miR-1933-5p	-1.01495	0.968097	-0.0214145	0.0140811
mmu-mir-1934	1.09023	0.80661	0.12463	0.0933364
mmu-miR-1935	1.23997	0.418742	0.310303	0.378053
mmu-miR-1936	1.85714	0.075435	0.893079	1.12243
mmu-miR-1937a+mmu-miR-1937b	1.53514	0.188492	0.618371	0.724707
mmu-miR-1937c	1.10705	0.752211	0.146718	0.12366
mmu-miR-1938	-1.12681	0.80293	-0.172239	0.0953223
mmu-miR-1939	1.14201	0.64683	0.191576	0.18921
mmu-mir-193b	1.21719	0.368269	0.283552	0.433835
mmu-miR-194	1.40182	0.15253	0.487301	0.816645
mmu-miR-1940	1.23863	0.362459	0.308748	0.440741
mmu-miR-1941-3p	1.3722	0.262142	0.456493	0.581463
mmu-miR-1941-5p	1.27645	0.373114	0.352134	0.428158
mmu-miR-1942	1.15721	0.572949	0.21065	0.241884
mmu-mir-1943	1.16095	0.531915	0.21531	0.274158
mmu-miR-1944	1.15937	0.572949	0.213344	0.241884
mmu-miR-1945	1.06927	0.80661	0.0966204	0.0933364
mmu-miR-1946a	1.25731	0.400101	0.330335	0.39783
mmu-miR-1946b	-1.3765	0.220577	-0.461007	0.65644
mmu-mir-1947	1.80411	0.050919	0.851285	1.29312
mmu-mir-1948	-1.05417	0.899908	-0.0761143	0.0458019
mmu-miR-1949	1.43567	0.533998	0.521723	0.27246
mmu-miR-195	-1.14259	0.615557	-0.192314	0.210732
mmu-miR-1950	-1.65493	0.30297	-0.72677	0.5186
mmu-miR-1951	-1.05255	0.913317	-0.0738937	0.0393785
mmu-miR-1952	1.35702	0.254381	0.440439	0.594515
mmu-miR-1953	-1.14801	0.573211	-0.199131	0.241685
mmu-miR-1954	-1.26466	0.273183	-0.338751	0.563546
mmu-mir-1955	1.1252	0.727799	0.170186	0.137989
mmu-miR-1956	1.65664	0.07906	0.72826	1.10204
mmu-miR-1957	1.18089	0.533998	0.23987	0.27246
mmu-miR-1958	1.35393	0.204889	0.437156	0.688481
mmu-miR-1959	1.7922	0.058554	0.841733	1.23244
mmu-miR-1960	1.69727	0.054805	0.763216	1.26118
mmu-miR-1961	-1.08742	0.758912	-0.120904	0.119809
mmu-miR-1962	1.02439	0.933949	0.0347666	0.0296768
mmu-miR-1963	-1.05235	0.872769	-0.0736129	0.0591007
mmu-mir-1964	-1.0549	0.846292	-0.077107	0.0724798
mmu-miR-1965	1.05033	0.868537	0.0708493	0.0612117
mmu-mir-1966	1.23657	0.373114	0.306348	0.428158
mmu-miR-1967	1.19779	0.43508	0.260373	0.361431
mmu-mir-1968	1.16093	0.615557	0.21528	0.210732
mmu-miR-1969	1.08343	0.833865	0.115602	0.0789043
mmu-miR-196a	-91.1563	1.27e-08	-6.51027	7.8962
mmu-mir-196b	-68.4254	9.66e-08	-6.09646	7.01502
mmu-miR-1970	-1.0316	0.946097	-0.0448823	0.0240643
mmu-miR-1971	1.87821	0.089055	0.90936	1.05034
mmu-mir-1981	1.11609	0.846292	0.158451	0.0724798
mmu-mir-1982	-1.11417	0.788085	-0.155965	0.103427
mmu-miR-1983	-15.0618	6.74e-07	-3.91282	6.17134
mmu-miR-199a-3p	-360.676	7.21e-09	-8.49456	8.14206
mmu-miR-199a-5p	-123.418	7.51e-09	-6.94741	8.12436
mmu-mir-19a	-48.6899	2.88e-08	-5.60555	7.54061
mmu-miR-19b	-8.43548	2.17e-05	-3.07647	4.66354
mmu-mir-200a	1.60416	0.075304	0.681821	1.12318
mmu-mir-200b	1.33814	0.28363	0.42023	0.547248
mmu-mir-200c	1.48884	0.204889	0.574188	0.688481
mmu-mir-201	1.03562	0.899908	0.050489	0.0458019
mmu-miR-202-3p	1.41386	0.188698	0.499639	0.724233
mmu-miR-202-5p	-1.07367	0.80661	-0.102556	0.0933364
mmu-mir-203	1.05865	0.842102	0.0822254	0.0746353
mmu-mir-204	-1.02181	0.93931	-0.0311252	0.0271911
mmu-mir-205	1.06545	0.842102	0.0914676	0.0746353
mmu-mir-206	-2.90194	0.000374	-1.53702	3.42713
mmu-miR-207	-1.1441	0.615557	-0.194217	0.210732
mmu-mir-208a	-2.78794	0.013359	-1.4792	1.87423
mmu-mir-208b	-1.17911	0.809859	-0.237699	0.0915906
mmu-miR-20a+mmu-miR-20b	-128.147	7.21e-09	-7.00166	8.14206
mmu-miR-21	-109.349	9.86e-09	-6.7728	8.00612
mmu-mir-210	-9.25203	2.69e-05	-3.20977	4.57025
mmu-mir-211	1.47936	0.314839	0.564974	0.501911
mmu-mir-212	1.1646	0.776017	0.219829	0.110129
mmu-miR-2132	-1.72549	0.267128	-0.787007	0.573281
mmu-miR-2133	-1.12506	0.740985	-0.169996	0.130191
mmu-miR-2134	-1.06452	0.847178	-0.0902032	0.0720253
mmu-miR-2135	-1.88337	0.062888	-0.913315	1.20143
mmu-miR-2136	-1.06503	0.818326	-0.0908995	0.0870737
mmu-miR-2137	1.26624	0.295866	0.340554	0.528905
mmu-miR-2138	1.60624	0.060863	0.683684	1.21565
mmu-miR-2139	1.42967	0.220577	0.515683	0.65644
mmu-mir-214	-1.91022	0.006812	-0.93374	2.16673
mmu-miR-2140	1.43489	0.091955	0.520936	1.03642
mmu-miR-2141	-1.33302	0.379973	-0.414702	0.420247
mmu-miR-2145	-1.12866	0.615557	-0.174612	0.210732
mmu-miR-2146	1.16993	0.515882	0.226424	0.28745
mmu-mir-216a	-1.13178	0.63726	-0.178595	0.195683
mmu-mir-216b	1.46322	0.220577	0.549145	0.65644
mmu-mir-217	-1.53543	0.151346	-0.618645	0.820029
mmu-miR-218	-1.0301	0.93931	-0.0427897	0.0271911
mmu-miR-2182	1.37847	0.472204	0.463072	0.32587
mmu-miR-2183	-1.55364	0.383706	-0.63565	0.416001
mmu-miR-219	-1.61621	0.16865	-0.692611	0.773014
mmu-mir-22	-109.2	9.23e-09	-6.77083	8.0348
mmu-miR-220	-1.23883	0.568174	-0.308977	0.245519
mmu-mir-221	-6.79253	2.74e-05	-2.76395	4.56225
mmu-mir-222	-2.36135	0.004784	-1.23961	2.32021
mmu-mir-223	1.62613	0.213822	0.701446	0.669948
mmu-mir-224	-1.05205	0.889149	-0.0731967	0.0510255
mmu-mir-23a	-37.0893	6.73e-08	-5.21293	7.17198
mmu-mir-23b	-7.9262	1.52e-06	-2.98663	5.81816
mmu-miR-24	-3.9381	2.75e-05	-1.9775	4.56067
mmu-mir-25	-54.2345	5.79e-08	-5.76114	7.23732
mmu-miR-26a	1.17661	0.48051	0.234635	0.318298
mmu-mir-26b	-1.80866	0.019329	-0.854919	1.71379
mmu-mir-27a	-24.2479	1.28e-07	-4.59979	6.89279
mmu-mir-27b	-5.27624	5.16e-05	-2.39951	4.28735
mmu-miR-28	-4.82587	2.01e-05	-2.27079	4.6968
mmu-miR-2861	1.03312	0.92023	0.0470115	0.0361036
mmu-miR-290-3p	1.11134	0.72179	0.152305	0.141589
mmu-miR-290-5p	1.1271	0.671882	0.172614	0.172707
mmu-miR-291a-3p	-1.01043	0.966401	-0.0149638	0.0148426
mmu-miR-291a-5p	1.87352	0.012021	0.905749	1.92006
mmu-miR-291b-3p	-1.01242	0.981344	-0.0178087	0.00817873
mmu-miR-291b-5p	1.0722	0.846292	0.100577	0.0724798
mmu-miR-292-3p	1.23947	0.488337	0.309723	0.31128
mmu-miR-292-5p	1.69615	0.054805	0.76226	1.26118
mmu-mir-293	-1.05733	0.868537	-0.0804309	0.0612117
mmu-mir-294	-1.79994	0.109071	-0.847951	0.962291
mmu-mir-295	-1.46464	0.240718	-0.55055	0.618491
mmu-miR-296-3p	1.13159	0.74818	0.178357	0.125994
mmu-miR-296-5p	1.25684	0.736272	0.329802	0.132962
mmu-miR-297a+mmu-miR-466f+mmu-miR-669b	-1.59657	0.186741	-0.674974	0.72876
mmu-miR-297b-3p	1.3862	0.188492	0.471132	0.724707
mmu-miR-297b-5p	-1.32353	0.362459	-0.404389	0.440741
mmu-mir-297c	-1.15988	0.80661	-0.213978	0.0933364
mmu-mir-298	1.14628	0.714762	0.196955	0.145839
mmu-miR-299	1.33573	0.273044	0.417628	0.563767
mmu-mir-29a	-20.66	8.37e-08	-4.36877	7.07727
mmu-miR-29b	-15.133	1.75e-07	-3.91963	6.75696
mmu-mir-29c	-1.84046	0.009142	-0.880066	2.03896
mmu-mir-300	1.22423	0.399566	0.291873	0.398411
mmu-mir-301a	-17.4977	1.39e-07	-4.12909	6.85699
mmu-mir-301b	1.15074	0.615557	0.202567	0.210732
mmu-mir-302a	1.60745	0.204799	0.684774	0.688672
mmu-mir-302b	-1.38715	0.314839	-0.472124	0.501911
mmu-mir-302c	1.85739	0.164523	0.893279	0.783773
mmu-mir-302d	1.93012	0.174639	0.948692	0.757859
mmu-mir-3072	1.33407	0.730604	0.415835	0.136318
mmu-mir-3099	1.36601	0.41462	0.449963	0.38235
mmu-mir-30a	-4.17197	0.002134	-2.06073	2.67081
mmu-mir-30b	-2.14774	0.004647	-1.10282	2.33283
mmu-miR-30c	-5.55443	7.79e-05	-2.47364	4.10846
mmu-mir-30d	-1.94311	0.006851	-0.958367	2.16425
mmu-mir-30e	1.00276	0.991185	0.00397224	0.00384528
mmu-mir-31	-2.09975	0.005647	-1.07022	2.24818
mmu-mir-32	-1.01477	0.955863	-0.0211479	0.0196043
mmu-mir-320	-1.35526	0.186741	-0.438573	0.72876
mmu-mir-322	-19.9654	6.5e-07	-4.31943	6.18709
mmu-miR-323-3p	1.13251	0.619603	0.179522	0.207886
mmu-miR-323-5p	1.08227	0.80293	0.114063	0.0953223
mmu-miR-324-3p	1.12944	0.846292	0.175612	0.0724798
mmu-miR-324-5p	-2.4104	0.005502	-1.26927	2.25948
mmu-mir-325	1.68724	0.216442	0.754666	0.664658
mmu-mir-326	-1.58479	0.114411	-0.664288	0.941532
mmu-miR-327	1.3686	0.181475	0.4527	0.741183
mmu-mir-328	-3.93701	0.000112	-1.9771	3.95078
mmu-mir-329	-1.03205	0.931653	-0.045512	0.0307458
mmu-mir-33	-1.14307	0.62369	-0.192914	0.205031
mmu-mir-330	1.6114	0.163577	0.688314	0.786278
mmu-miR-331-3p	-1.77827	0.034828	-0.830477	1.45807
mmu-miR-331-5p	1.21153	0.49314	0.276834	0.30703
mmu-miR-335-3p	1.27905	0.319206	0.355072	0.495929
mmu-miR-335-5p	-1.52453	0.093187	-0.608366	1.03064
mmu-miR-337-3p	1.17674	0.562527	0.234795	0.249857
mmu-miR-337-5p	-1.06559	0.846292	-0.0916532	0.0724798
mmu-miR-338-3p	1.03887	0.889149	0.0550088	0.0510255
mmu-miR-338-5p	1.01426	0.962023	0.0204288	0.0168145
mmu-miR-339-3p	1.37245	0.235958	0.456749	0.627165
mmu-miR-339-5p	1.19026	0.615557	0.251277	0.210732
mmu-miR-340-3p	-1.35099	0.487858	-0.434013	0.311707
mmu-miR-340-5p	1.23779	0.626688	0.307769	0.202949
mmu-mir-341	1.136	0.819513	0.183959	0.0864442
mmu-miR-342-3p	-10.2672	3.66e-05	-3.35997	4.43652
mmu-miR-342-5p	1.34007	0.264241	0.42231	0.578
mmu-miR-343	1.79033	0.031854	0.840229	1.49684
mmu-miR-344	1.48926	0.27614	0.574591	0.558871
mmu-miR-345-3p	-1.07512	0.868537	-0.1045	0.0612117
mmu-miR-345-5p	1.19782	0.414364	0.260412	0.382618
mmu-mir-346	1.81671	0.148846	0.861328	0.827263
mmu-miR-3470a+mmu-miR-3470b	1.24924	0.338168	0.321046	0.470867
mmu-miR-3471	1.37413	0.165218	0.458521	0.781943
mmu-miR-3472	1.53861	0.081676	0.621627	1.08791
mmu-miR-3473	1.28724	0.244995	0.364279	0.610843
mmu-miR-3474	-1.01376	0.9585	-0.0197153	0.0184079
mmu-mir-3475	1.17211	0.574055	0.229108	0.241046
mmu-mir-34a	1.15945	0.562527	0.213438	0.249857
mmu-miR-34b-3p	1.0007	0.997518	0.00101524	0.00107926
mmu-miR-34b-5p	-1.25096	0.318945	-0.323033	0.496284
mmu-mir-34c	1.01955	0.93931	0.027935	0.0271911
mmu-mir-350	-20.7108	1.56e-06	-4.37231	5.80688
mmu-mir-351	-2.49647	0.012021	-1.31989	1.92006
mmu-mir-361	-2.88836	0.013359	-1.53025	1.87423
mmu-miR-362-3p	-7.89577	7.79e-06	-2.98108	5.10846
mmu-miR-362-5p	-1.51837	0.102284	-0.602525	0.990192
mmu-mir-363	1.70762	0.309966	0.771988	0.508686
mmu-miR-365	-5.57333	1.02e-05	-2.47854	4.9914
mmu-mir-367	1.27145	0.291708	0.346478	0.535052
mmu-miR-369-3p	1.83392	0.058656	0.874934	1.23169
mmu-miR-369-5p	1.21342	0.491338	0.279084	0.30862
mmu-mir-370	-1.05368	0.868537	-0.0754343	0.0612117
mmu-miR-374	-1.18327	0.551953	-0.242784	0.258098
mmu-mir-375	1.34214	0.424204	0.424531	0.372425
mmu-mir-376a	1.64865	0.168812	0.721287	0.772597
mmu-mir-376b	1.12891	0.792948	0.17493	0.100755
mmu-mir-376c	1.8167	0.014849	0.86132	1.8283
mmu-mir-377	-1.67652	0.262142	-0.745466	0.581463
mmu-miR-378	-7.32841	2.25e-05	-2.8735	4.64782
mmu-mir-379	1.08549	0.889821	0.118345	0.0506973
mmu-miR-380-3p	-1.74255	0.254381	-0.801203	0.594515
mmu-miR-380-5p	1.50184	0.091955	0.586733	1.03642
mmu-mir-381	1.02607	0.933949	0.0371266	0.0296768
mmu-mir-382	1.15603	0.533998	0.209176	0.27246
mmu-mir-383	-1.14519	0.727799	-0.195586	0.137989
mmu-miR-384-3p	-1.09922	0.80661	-0.136483	0.0933364
mmu-miR-384-5p	1.01953	0.946097	0.0279066	0.0240643
mmu-miR-409-3p	1.66889	0.389117	0.738885	0.40992
mmu-miR-409-5p	-1.08245	0.850773	-0.114299	0.0701863
mmu-mir-410	1.02733	0.948639	0.0388955	0.022899
mmu-mir-411	1.64304	0.129215	0.716365	0.888687
mmu-mir-412	1.44138	0.195632	0.527455	0.70856
mmu-mir-421	1.3854	0.179259	0.470305	0.746519
mmu-miR-423-3p	-2.29383	0.001159	-1.19776	2.93592
mmu-miR-423-5p	-3.64217	7.79e-05	-1.8648	4.10846
mmu-mir-425	-2.0848	0.006851	-1.05991	2.16425
mmu-mir-429	1.07445	0.88528	0.103604	0.0529193
mmu-mir-431	1.54018	0.058656	0.623101	1.23169
mmu-miR-432	1.94444	0.037994	0.959357	1.42028
mmu-mir-433	1.46998	0.072565	0.555792	1.13927
mmu-miR-434-3p	1.85288	0.095888	0.889767	1.01824
mmu-miR-434-5p	1.42381	0.186741	0.509752	0.72876
mmu-mir-448	1.04315	0.889149	0.0609402	0.0510255
mmu-mir-449a	-1.60206	0.058058	-0.679929	1.23614
mmu-miR-449b	1.26391	0.424204	0.337889	0.372425
mmu-mir-449c	1.16531	0.644313	0.220718	0.190903
mmu-miR-450a-3p	1.39237	0.296373	0.477538	0.528161
mmu-miR-450a-5p	-14.9072	8.41e-05	-3.89794	4.0752
mmu-miR-450b-3p	-1.65427	0.129823	-0.726192	0.886648
mmu-miR-450b-5p	-1.5537	0.29625	-0.635706	0.528342
mmu-miR-451	-1.52264	0.314551	-0.606572	0.502309
mmu-mir-452	1.338	0.545551	0.420075	0.263165
mmu-miR-453	1.22328	0.572949	0.290757	0.241884
mmu-mir-455	1.05414	0.889149	0.0760728	0.0510255
mmu-mir-463	1.34713	0.30297	0.429889	0.5186
mmu-miR-464	1.42204	0.165218	0.507958	0.781943
mmu-miR-465a-3p	1.13037	0.633433	0.17679	0.198299
mmu-miR-465a-5p	1.18767	0.644313	0.248132	0.190903
mmu-miR-465b-5p	1.35778	0.264241	0.441251	0.578
mmu-miR-465c-5p	-1.29482	0.572949	-0.372755	0.241884
mmu-miR-466a-3p+mmu-miR-466b-3-3p	-12.5217	1.21e-06	-3.64636	5.91721
mmu-miR-466a-5p+mmu-miR-466e-5p	-1.20079	0.615557	-0.263978	0.210732
mmu-miR-466c-5p	1.3154	0.279315	0.3955	0.553906
mmu-miR-466d-3p	-1.00645	0.979219	-0.00927885	0.00912017
mmu-miR-466d-5p	1.17703	0.516211	0.235154	0.287173
mmu-miR-466f-5p	1.02177	0.93931	0.0310666	0.0271911
mmu-miR-466g	-1.27327	0.425381	-0.348534	0.371222
mmu-mir-466h	1.1134	0.833608	0.154975	0.0790381
mmu-mir-466i	1.46578	0.164523	0.551665	0.783773
mmu-miR-466j	1.31705	0.244827	0.397315	0.611141
mmu-miR-466k	-1.02409	0.939167	-0.0343474	0.0272572
mmu-mir-466l	1.26287	0.367904	0.336706	0.434265
mmu-miR-467a	-1.67287	0.041414	-0.742328	1.38285
mmu-mir-467b	-1.53728	0.190894	-0.62038	0.719208
mmu-mir-467c	-3.62827	0.002562	-1.85928	2.59142
mmu-mir-467d	-1.0025	0.994163	-0.00359679	0.0025424
mmu-mir-467e	1.08458	0.788085	0.117139	0.103427
mmu-miR-467f	-1.31562	0.216442	-0.395746	0.664658
mmu-miR-467g	1.44262	0.101916	0.52869	0.991758
mmu-miR-467h+mmu-miR-669d+mmu-miR-669l	1.03401	0.899908	0.0482479	0.0458019
mmu-mir-468	-1.25211	0.367265	-0.324362	0.43502
mmu-miR-469	-1.0135	0.96357	-0.0193463	0.0161167
mmu-mir-470	-1.2206	0.765474	-0.287587	0.11607
mmu-mir-471	1.87948	0.02804	0.910333	1.55222
mmu-mir-483	1.34292	0.272149	0.425368	0.565193
mmu-miR-484	-1.21263	0.424204	-0.278134	0.372425
mmu-mir-485	1.05465	0.847178	0.0767675	0.0720253
mmu-miR-486	-2.40827	0.011896	-1.268	1.9246
mmu-mir-487b	1.42699	0.332947	0.512977	0.477625
mmu-mir-488	1.09411	0.80661	0.129758	0.0933364
mmu-mir-489	1.21992	0.621181	0.286789	0.206782
mmu-mir-490	1.51354	0.099685	0.59793	1.00137
mmu-mir-491	1.68721	0.039328	0.75464	1.4053
mmu-mir-493	1.14431	0.615557	0.19448	0.210732
mmu-mir-494	1.31905	0.249035	0.399502	0.60374
mmu-mir-495	-1.11666	0.80661	-0.159188	0.0933364
mmu-miR-496	1.28712	0.341976	0.36415	0.466004
mmu-miR-497	-1.11441	0.730604	-0.156283	0.136318
mmu-mir-499	-1.59361	0.169372	-0.672298	0.771158
mmu-mir-500	-1.02563	0.948639	-0.0365055	0.022899
mmu-miR-501-3p	-1.17608	0.633915	-0.233984	0.197969
mmu-miR-501-5p	-1.09172	0.736272	-0.126605	0.132962
mmu-mir-503	-1.61278	0.058656	-0.689551	1.23169
mmu-mir-504	-1.25991	0.560243	-0.333319	0.251624
mmu-mir-505	1.32952	0.201052	0.41091	0.696692
mmu-miR-509-3p	-1.10339	0.773158	-0.141937	0.111732
mmu-miR-509-5p	1.39245	0.139527	0.47763	0.855342
mmu-mir-511	1.19961	0.511308	0.262562	0.291317
mmu-miR-532-3p	1.21838	0.533998	0.284959	0.27246
mmu-miR-532-5p	-5.95557	8.23e-05	-2.57424	4.0846
mmu-mir-539	1.57734	0.07241	0.65749	1.1402
mmu-miR-540-3p	-1.50946	0.245159	-0.594033	0.610552
mmu-miR-540-5p	-1.10855	0.681999	-0.148671	0.166216
mmu-mir-541	1.16145	0.545535	0.215926	0.263177
mmu-miR-542-3p	-1.19284	0.49314	-0.254395	0.30703
mmu-miR-542-5p	-1.33121	0.235958	-0.41274	0.627165
mmu-mir-543	1.01955	0.93931	0.027935	0.0271911
mmu-mir-544	1.07787	0.856593	0.10818	0.0672255
mmu-miR-546	1.15179	0.719223	0.203875	0.143136
mmu-mir-547	1.20152	0.488337	0.264866	0.31128
mmu-mir-551b	-1.07549	0.807221	-0.104998	0.0930075
mmu-miR-568	1.77772	0.054805	0.83003	1.26118
mmu-miR-574-3p	-1.61672	0.046044	-0.693068	1.33683
mmu-miR-574-5p	-1.24605	0.420835	-0.31736	0.375888
mmu-miR-582-3p	-1.79281	0.041414	-0.842224	1.38285
mmu-miR-582-5p	1.30472	0.370447	0.383735	0.431274
mmu-miR-590-3p	-1.53388	0.411454	-0.61719	0.385679
mmu-miR-590-5p	-1.12016	0.671882	-0.163708	0.172707
mmu-mir-592	-1.50726	0.220577	-0.591927	0.65644
mmu-miR-599	-1.60308	0.060863	-0.680849	1.21565
mmu-miR-615-3p	-1.8754	0.314839	-0.907197	0.501911
mmu-miR-615-5p	-1.67535	0.16865	-0.744465	0.773014
mmu-mir-652	-1.56193	0.058656	-0.643332	1.23169
mmu-mir-653	-1.10906	0.768042	-0.149337	0.114615
mmu-miR-654-3p	1.52059	0.117037	0.604633	0.931677
mmu-miR-654-5p	1.36616	0.580935	0.450125	0.235872
mmu-mir-664	-2.52408	0.035339	-1.33576	1.45175
mmu-mir-665	1.87927	0.031854	0.91017	1.49684
mmu-miR-666-3p	1.5235	0.096916	0.607388	1.0136
mmu-miR-666-5p	1.54365	0.263587	0.626348	0.579076
mmu-mir-667	1.15597	0.728306	0.209103	0.137686
mmu-mir-668	1.13496	0.644313	0.182643	0.190903
mmu-miR-669a	-1.98855	0.007712	-0.991718	2.11283
mmu-mir-669e	1.24318	0.319206	0.314037	0.495929
mmu-mir-669f	-3.21879	0.004039	-1.68652	2.39373
mmu-miR-669g	1.13879	0.572785	0.1875	0.242008
mmu-miR-669h-5p	-1.5928	0.341976	-0.671568	0.466004
mmu-miR-669i	1.1176	0.644313	0.160402	0.190903
mmu-miR-669j	1.20361	0.517478	0.267365	0.286108
mmu-miR-669m	-1.88331	0.071542	-0.913273	1.14544
mmu-mir-669o	-3.14779	0.001017	-1.65434	2.99268
mmu-mir-670	-1.03898	0.899908	-0.0551664	0.0458019
mmu-miR-671-3p	1.57868	0.069066	0.658716	1.16074
mmu-miR-671-5p	-1.9157	0.16865	-0.93787	0.773014
mmu-mir-672	1.42558	0.190367	0.511553	0.720408
mmu-miR-673-3p	1.03483	0.939167	0.0493931	0.0272572
mmu-miR-673-5p	1.67264	0.168812	0.742128	0.772597
mmu-mir-674	-1.48843	0.069066	-0.573789	1.16074
mmu-miR-675-3p	-1.0319	0.946403	-0.0452966	0.0239239
mmu-miR-675-5p	1.11491	0.654096	0.156931	0.184359
mmu-mir-676	1.03121	0.912809	0.0443404	0.0396201
mmu-mir-677	1.15681	0.727799	0.210158	0.137989
mmu-miR-678	1.24065	0.34892	0.311097	0.457274
mmu-mir-679	-1.23969	0.644313	-0.309985	0.190903
mmu-miR-680	1.15474	0.626688	0.207564	0.202949
mmu-miR-681	1.22921	0.425381	0.297731	0.371222
mmu-miR-682	1.26857	0.3737	0.343203	0.427477
mmu-miR-683	1.19893	0.515882	0.261744	0.28745
mmu-miR-684	-1.00499	0.981344	-0.00718273	0.00817873
mmu-miR-686	-1.09563	0.846292	-0.131755	0.0724798
mmu-miR-687	-1.03781	0.934088	-0.0535476	0.0296122
mmu-miR-688	-1.29896	0.376217	-0.377354	0.424562
mmu-miR-689	1.84145	0.125027	0.880842	0.902996
mmu-miR-690	1.08419	0.765474	0.116622	0.11607
mmu-miR-691	1.48548	0.30297	0.570927	0.5186
mmu-miR-692	1.04381	0.93931	0.0618537	0.0271911
mmu-miR-693-3p	1.04595	0.901655	0.0648128	0.0449596
mmu-miR-693-5p	1.20759	0.515882	0.272132	0.28745
mmu-miR-694	1.29569	0.268731	0.373718	0.570682
mmu-miR-695	1.02843	0.920407	0.0404457	0.0360201
mmu-miR-696	1.3045	0.425381	0.383498	0.371222
mmu-miR-697	-1.05618	0.892315	-0.0788562	0.0494818
mmu-mir-698	1.41705	0.139527	0.502886	0.855342
mmu-mir-700	1.36362	0.389117	0.447444	0.40992
mmu-mir-701	1.14801	0.575568	0.199137	0.239903
mmu-mir-702	-1.05314	0.900627	-0.0746957	0.045455
mmu-miR-703	1.03983	0.935431	0.0563539	0.0289882
mmu-miR-704	-1.12492	0.724415	-0.16982	0.140013
mmu-miR-706	-1.10565	0.818326	-0.144889	0.0870737
mmu-miR-707	1.4916	0.254381	0.57686	0.594515
mmu-mir-708	1.02759	0.935277	0.0392611	0.0290597
mmu-miR-709	1.46566	0.176864	0.551552	0.752361
mmu-miR-710	1.37648	0.209675	0.460987	0.678453
mmu-miR-711	-1.07884	0.80293	-0.109476	0.0953223
mmu-miR-712	1.41631	0.141801	0.502132	0.848321
mmu-miR-713	-1.02312	0.966401	-0.0329808	0.0148426
mmu-miR-714	1.30893	0.291708	0.388384	0.535052
mmu-miR-715	1.25535	0.49314	0.328085	0.30703
mmu-miR-717	1.19483	0.463488	0.256809	0.333962
mmu-miR-718	1.63021	0.169315	0.705058	0.771305
mmu-miR-719	-1.11812	0.75326	-0.161077	0.123055
mmu-miR-720	1.05876	0.868537	0.0823691	0.0612117
mmu-mir-741	1.30924	0.591869	0.388726	0.227774
mmu-mir-742	1.00242	0.991185	0.0034854	0.00384528
mmu-mir-743a	1.13003	0.826592	0.176355	0.0827088
mmu-miR-743b-3p	-1.44408	0.186741	-0.530147	0.72876
mmu-miR-743b-5p	1.04232	0.899908	0.0597993	0.0458019
mmu-mir-744	1.05869	0.900955	0.0822774	0.0452969
mmu-mir-758	1.1467	0.730604	0.197488	0.136318
mmu-miR-759	1.5582	0.169315	0.639876	0.771305
mmu-mir-760	1.50168	0.101916	0.58658	0.991758
mmu-miR-761	-1.0082	0.978893	-0.0117797	0.00926478
mmu-miR-762	-1.13242	0.626688	-0.179413	0.202949
mmu-miR-763	1.13179	0.77377	0.17861	0.111388
mmu-miR-764-3p	1.40872	0.164209	0.49439	0.784603
mmu-miR-764-5p	1.03064	0.913317	0.0435367	0.0393785
mmu-miR-767	1.3176	0.385416	0.397909	0.41407
mmu-miR-770-3p	1.3733	0.19312	0.457652	0.714173
mmu-miR-770-5p	1.16322	0.62369	0.218125	0.205031
mmu-miR-7a	-1.97925	0.005502	-0.984953	2.25948
mmu-mir-7b	-1.38276	0.244827	-0.467553	0.611141
mmu-mir-802	1.00902	0.980447	0.0129588	0.00857588
mmu-miR-804	-1.54682	0.230732	-0.629305	0.636892
mmu-mir-871	1.18474	0.449569	0.244572	0.347204
mmu-mir-872	-3.15666	0.000239	-1.6584	3.6216
mmu-miR-873	1.49302	0.103349	0.578237	0.985694
mmu-mir-874	1.23126	0.501712	0.300132	0.299546
mmu-miR-875-3p	1.55923	0.071542	0.640832	1.14544
mmu-miR-875-5p	1.19346	0.515882	0.255148	0.28745
mmu-miR-876-3p	-1.15821	0.625226	-0.211896	0.203963
mmu-miR-876-5p	1.72808	0.031854	0.789172	1.49684
mmu-mir-877	1.29392	0.262142	0.371744	0.581463
mmu-miR-878-3p	1.05335	0.876477	0.0749863	0.0572595
mmu-miR-878-5p	1.04578	0.899908	0.0645728	0.0458019
mmu-mir-879	1.40296	0.19312	0.488479	0.714173
mmu-mir-880	1.48161	0.137225	0.567164	0.862567
mmu-mir-881	1.04166	0.900627	0.0588802	0.045455
mmu-miR-882	1.65705	0.059735	0.728618	1.22377
mmu-miR-883a-3p	1.2419	0.425381	0.312544	0.371222
mmu-miR-883a-5p	-1.0796	0.80661	-0.110496	0.0933364
mmu-miR-883b-3p	1.28945	0.314839	0.366751	0.501911
mmu-miR-883b-5p	1.18833	0.49314	0.24893	0.30703
mmu-miR-9	-1.2106	0.41462	-0.275726	0.38235
mmu-miR-92a	-5.12126	0.000112	-2.3565	3.95078
mmu-mir-92b	-1.71845	0.063818	-0.781108	1.19506
mmu-mir-93	-24.1709	2.36e-06	-4.5952	5.62709
mmu-mir-96	-7.6838	2.36e-06	-2.94182	5.62709
mmu-mir-98	-27.7368	6.69e-06	-4.79373	5.17457
mmu-mir-99a	-12.6608	8.18e-06	-3.6623	5.08725
mmu-mir-99b	-9.4931	1.21e-06	-3.24688	5.91721

## Sheet: G803R vs WT diff expression
Name	Fold Change	p-Adj	Log Fold Change	NegLog10(p-adj)
mcmv-miR-m01-1	-1.00239	0.991664	-0.00344951	0.00363545
mcmv-miR-m01-2	1.21785	0.46626	0.284337	0.331372
mcmv-miR-m01-3	1.24615	0.492009	0.317478	0.308027
mcmv-miR-m01-4	-1.16947	0.692873	-0.225849	0.159346
mcmv-miR-m107-1-3p	1.06907	0.805737	0.0963629	0.0938067
mcmv-miR-m107-1-5p	-1.0952	0.728313	-0.13119	0.137682
mcmv-miR-m108-1	1.27134	0.289668	0.34635	0.538099
mcmv-miR-m108-2-3p	-1.12954	0.743882	-0.175735	0.128496
mcmv-miR-m108-2-5p.1	-1.11131	0.706509	-0.15226	0.150882
mcmv-miR-m108-2-5p.2	1.19193	0.706203	0.253297	0.15107
mcmv-miR-m21-1	1.19945	0.568816	0.262377	0.245028
mcmv-miR-m22-1	1.17886	0.628589	0.237391	0.201633
mcmv-miR-M23-1-3p	1.36509	0.223769	0.448995	0.6502
mcmv-miR-M23-1-5p	1.01979	0.962492	0.0282791	0.0166029
mcmv-miR-M23-2	1.10771	0.723329	0.147582	0.140664
mcmv-miR-M44-1	1.19669	0.67239	0.259053	0.172379
mcmv-miR-M55-1	1.21374	0.628149	0.279457	0.201937
mcmv-miR-m59-1	1.11739	0.796678	0.160135	0.0987172
mcmv-miR-m59-2	1.07106	0.803658	0.0990439	0.0949287
mcmv-miR-M87-1	1.52453	0.289668	0.608361	0.538099
mcmv-miR-m88-1	-1.10831	0.702711	-0.148366	0.153223
mcmv-miR-M95-1-3p	-1.05159	0.903229	-0.0725721	0.0442021
mcmv-miR-M95-1-5p	1.20999	0.516029	0.27499	0.287326
mghv-mir-M1-1	1.44918	0.274949	0.535233	0.560748
mghv-mir-M1-2	-1.15174	0.706509	-0.203813	0.150882
mghv-mir-M1-3	1.50328	0.166295	0.588117	0.779121
mghv-mir-M1-4	1.03781	0.912755	0.0535355	0.0396458
mghv-mir-M1-5	1.41172	0.146203	0.497449	0.835044
mghv-mir-M1-6	1.03842	0.930008	0.0543946	0.0315133
mghv-miR-M1-7-3p	-1.05276	0.874842	-0.0741824	0.0580704
mghv-miR-M1-7-5p	-1.19568	0.503219	-0.257827	0.298243
mghv-mir-M1-8	-1.01312	0.978475	-0.0188054	0.00945027
mghv-miR-M1-9	-1.03116	0.959878	-0.0442745	0.017784
mmu-let-7a	-2861.59	2.32e-10	-11.4826	9.63451
mmu-let-7b	-67.9829	3.29e-08	-6.0871	7.4828
mmu-let-7c	-21.7049	4.32e-07	-4.43995	6.36452
mmu-let-7d	-41.6634	7.44e-08	-5.38071	7.12843
mmu-let-7e	-14.5441	3.45e-07	-3.86236	6.46218
mmu-let-7f	-7.31618	4.87e-06	-2.87109	5.31247
mmu-let-7g	-16.3536	4.26e-07	-4.03154	6.37059
mmu-let-7i	-31.6998	7.44e-08	-4.9864	7.12843
mmu-miR-1	1.23008	0.568816	0.298757	0.245028
mmu-mir-100	-23.0533	1.42e-06	-4.5269	5.84771
mmu-mir-101a	-1.15284	0.664668	-0.205191	0.177395
mmu-mir-101b	-1.21802	0.409345	-0.284537	0.387911
mmu-miR-103	-4.06245	3.52e-05	-2.02235	4.45346
mmu-miR-105	-1.12166	0.655653	-0.16564	0.183326
mmu-miR-106a+mmu-miR-17	-11.8413	4.26e-07	-3.56575	6.37059
mmu-mir-106b	-15.237	4.44e-07	-3.92951	6.35262
mmu-mir-107	-2.54953	0.003999	-1.35023	2.39805
mmu-mir-10a	-2.7433	0.004367	-1.45591	2.35982
mmu-mir-10b	-6.69739	3.38e-06	-2.7436	5.47108
mmu-miR-1186	1.70303	0.103158	0.768104	0.986497
mmu-miR-1186b	1.50493	0.171035	0.589698	0.766915
mmu-miR-1187	1.01589	0.964683	0.0227434	0.0156154
mmu-mir-1188	1.21939	0.411737	0.286165	0.38538
mmu-miR-1190	-1.03968	0.943798	-0.0561384	0.0251209
mmu-miR-1191	1.30301	0.37093	0.381843	0.430708
mmu-miR-1192	2.0992	0.111095	1.06984	0.954305
mmu-mir-1193	1.23028	0.531677	0.298989	0.274352
mmu-miR-1194	1.10348	0.702711	0.142062	0.153223
mmu-miR-1195	1.01181	0.981605	0.0169321	0.00806324
mmu-miR-1196	1.05405	0.874842	0.0759469	0.0580704
mmu-mir-1197	1.04412	0.877826	0.0622908	0.0565916
mmu-mir-1198	-3.93057	0.001113	-1.97474	2.9535
mmu-mir-1199	1.27924	0.447732	0.355283	0.348982
mmu-mir-122	1.42229	0.338444	0.50822	0.470513
mmu-mir-1224	-1.03898	0.939774	-0.055161	0.0269766
mmu-miR-124	1.43882	0.255404	0.524889	0.592772
mmu-miR-125a-3p	-1.00298	0.991664	-0.00429006	0.00363545
mmu-miR-125a-5p	-6.38763	5.01e-06	-2.67528	5.30016
mmu-miR-125b-3p	1.01923	0.960672	0.0274848	0.0174249
mmu-miR-125b-5p	-7.38747	6.19e-06	-2.88508	5.20831
mmu-miR-126-3p	-2.31554	0.004139	-1.21135	2.3831
mmu-miR-126-5p	-1.10719	0.798823	-0.1469	0.0975494
mmu-mir-127	1.34865	0.62859	0.431515	0.201633
mmu-miR-1274a	2.11568	0.004367	1.08112	2.35982
mmu-miR-128	1.16642	0.620724	0.222086	0.207101
mmu-miR-129-3p	-1.41599	0.131586	-0.501808	0.88079
mmu-miR-129-5p	-1.23555	0.353469	-0.305155	0.451649
mmu-mir-1306	1.08679	0.769529	0.120074	0.113775
mmu-mir-130a	-14.3425	4.32e-07	-3.84222	6.36452
mmu-mir-130b	-1.89856	0.007167	-0.924906	2.14466
mmu-mir-132	-2.36723	0.001543	-1.2432	2.81163
mmu-miR-133a	1.0093	0.982682	0.013352	0.007587
mmu-mir-133b	1.17941	0.482574	0.238069	0.316436
mmu-mir-134	-1.09512	0.743807	-0.131091	0.12854
mmu-miR-135a	1.14161	0.612112	0.191068	0.213169
mmu-mir-135b	-1.02675	0.959878	-0.0380785	0.017784
mmu-mir-136	1.07899	0.783601	0.109684	0.105905
mmu-mir-137	1.2933	0.412156	0.371061	0.384938
mmu-miR-138	2.35577	0.013888	1.2362	1.85736
mmu-miR-139-3p	1.71357	0.241727	0.777006	0.616675
mmu-miR-139-5p	1.15866	0.664668	0.212457	0.177395
mmu-mir-140	-4.59728	2.14e-05	-2.20078	4.66959
mmu-mir-141	1.47672	0.141461	0.562399	0.849363
mmu-miR-142-3p	1.6511	0.035458	0.723431	1.45029
mmu-miR-142-5p	1.15902	0.571391	0.212902	0.243067
mmu-mir-143	-22.1035	4.32e-07	-4.4662	6.36452
mmu-mir-144	-1.91069	0.066311	-0.934096	1.17841
mmu-miR-145	-5.26181	1.67e-05	-2.39556	4.77728
mmu-mir-146a	-1.1846	0.491451	-0.244402	0.30852
mmu-mir-146b	-1.23641	0.411737	-0.306157	0.38538
mmu-mir-147	1.18921	0.619965	0.249998	0.207633
mmu-mir-148a	-194.58	1.63e-08	-7.60422	7.78781
mmu-mir-148b	-14.1967	8.37e-07	-3.82748	6.07727
mmu-mir-149	-3.62801	0.000409	-1.85918	3.38828
mmu-mir-150	1.19053	0.552515	0.251603	0.257656
mmu-miR-151-3p	-3.37162	0.001147	-1.75344	2.94044
mmu-miR-151-5p	-5.71404	7.42e-06	-2.51451	5.1296
mmu-mir-152	-5.1315	9.13e-06	-2.35938	5.03953
mmu-mir-153	-1.24881	0.439154	-0.320555	0.357383
mmu-mir-154	-1.14645	0.647286	-0.197173	0.188904
mmu-mir-155	1.04769	0.874842	0.0672113	0.0580704
mmu-mir-15a	-22.9516	1.24e-07	-4.52052	6.90658
mmu-mir-15b	-6.66036	2.94e-06	-2.7356	5.53165
mmu-miR-16	-6.31573	7.38e-06	-2.65895	5.13194
mmu-miR-181a	-6.38896	4.87e-06	-2.67558	5.31247
mmu-miR-181b+mmu-miR-181d	1.10036	0.798823	0.137975	0.0975494
mmu-mir-181c	-1.28458	0.373377	-0.361296	0.427852
mmu-mir-182	-3.24575	0.000187	-1.69855	3.72816
mmu-mir-183	-15.0029	4.32e-07	-3.90717	6.36452
mmu-miR-1839-3p	-1.7125	0.051247	-0.776108	1.29033
mmu-miR-1839-5p	-2.61424	0.003999	-1.38639	2.39805
mmu-mir-184	1.52994	0.092741	0.613474	1.03273
mmu-mir-185	-1.70307	0.044891	-0.768135	1.34784
mmu-mir-186	1.11211	0.743582	0.153301	0.128671
mmu-mir-187	1.08485	0.769529	0.11749	0.113775
mmu-miR-188-3p	1.43503	0.341929	0.521079	0.466064
mmu-miR-188-5p	1.54798	0.171035	0.63039	0.766915
mmu-miR-1892	1.34176	0.253375	0.424132	0.596236
mmu-miR-1893	-1.17768	0.503219	-0.235944	0.298243
mmu-miR-1894-3p	2.02564	0.003999	1.01838	2.39805
mmu-miR-1894-5p	1.4532	0.285578	0.53923	0.544275
mmu-miR-1895	-1.01326	0.981605	-0.019007	0.00806324
mmu-miR-1896	1.00705	0.991664	0.0101294	0.00363545
mmu-miR-1897-3p	-1.14942	0.737791	-0.200907	0.132067
mmu-miR-1898	1.02474	0.960672	0.0352621	0.0174249
mmu-miR-1899	1.19987	0.540553	0.262879	0.267162
mmu-mir-18a	-2.16819	0.005125	-1.11649	2.29031
mmu-mir-18b	2.12452	0.035409	1.08714	1.45089
mmu-miR-190	-2.02207	0.006487	-1.01583	2.18796
mmu-miR-1900	1.50974	0.113049	0.594297	0.946733
mmu-miR-1901	-1.30718	0.285578	-0.386453	0.544275
mmu-miR-1902	-2.05248	0.006829	-1.03737	2.16564
mmu-miR-1903	1.70841	0.134494	0.772658	0.871297
mmu-miR-1904	-1.1391	0.67239	-0.187892	0.172379
mmu-miR-1905	1.16241	0.729929	0.217117	0.136719
mmu-miR-1906	1.14607	0.67239	0.196693	0.172379
mmu-miR-1907	1.2413	0.41839	0.311855	0.378419
mmu-mir-190b	-1.11888	0.760218	-0.16205	0.119062
mmu-mir-191	-2.20577	0.002181	-1.14128	2.66134
mmu-mir-192	1.08736	0.762125	0.120835	0.117974
mmu-miR-1927	1.28042	0.620227	0.356619	0.207449
mmu-miR-1928	1.51413	0.076461	0.598485	1.11656
mmu-mir-1929	-1.0659	0.813555	-0.0920767	0.0896131
mmu-miR-193	-1.56802	0.180376	-0.648946	0.743821
mmu-mir-1930	-2.56195	0.003363	-1.35724	2.47327
mmu-miR-1931	-1.09977	0.769529	-0.137199	0.113775
mmu-miR-1932	1.62292	0.053218	0.698592	1.27394
mmu-miR-1933-3p	1.92331	0.01174	0.943588	1.93033
mmu-miR-1933-5p	-1.1755	0.619965	-0.233277	0.207633
mmu-mir-1934	-1.18099	0.542258	-0.239992	0.265794
mmu-miR-1935	1.32621	0.412864	0.40731	0.384193
mmu-miR-1936	1.37384	0.285578	0.45821	0.544275
mmu-miR-1937a+mmu-miR-1937b	1.7216	0.047603	0.78375	1.32237
mmu-miR-1937c	1.38876	0.234922	0.473797	0.629076
mmu-miR-1938	-1.14222	0.784372	-0.191839	0.105478
mmu-miR-1939	-1.47207	0.194343	-0.557849	0.711431
mmu-mir-193b	1.23287	0.445902	0.302019	0.350761
mmu-miR-194	1.07853	0.775876	0.109071	0.110208
mmu-miR-1940	1.30988	0.261548	0.389434	0.582449
mmu-miR-1941-3p	1.17992	0.569379	0.238695	0.244599
mmu-miR-1941-5p	1.47068	0.198411	0.556484	0.702434
mmu-miR-1942	1.09255	0.742828	0.127702	0.129112
mmu-mir-1943	1.27142	0.287391	0.346444	0.541527
mmu-miR-1944	1.32615	0.285578	0.407241	0.544275
mmu-miR-1945	1.12658	0.644596	0.171946	0.190712
mmu-miR-1946a	1.12489	0.708506	0.16979	0.149656
mmu-miR-1946b	1.08854	0.755672	0.122401	0.121667
mmu-mir-1947	1.48875	0.206865	0.574098	0.684313
mmu-mir-1948	1.2481	0.57568	0.319734	0.239819
mmu-miR-1949	1.19064	0.784945	0.25174	0.105161
mmu-miR-195	-1.22379	0.462177	-0.291361	0.335192
mmu-miR-1950	-1.38135	0.285578	-0.466082	0.544275
mmu-miR-1951	1.03173	0.959878	0.0450713	0.017784
mmu-miR-1952	1.18127	0.568816	0.240333	0.245028
mmu-miR-1953	1.02247	0.967097	0.0320534	0.01453
mmu-miR-1954	-1.41091	0.411363	-0.496625	0.385775
mmu-mir-1955	1.10141	0.706509	0.139347	0.150882
mmu-miR-1956	1.52168	0.164559	0.605668	0.783678
mmu-miR-1957	-1.00682	0.989181	-0.00981119	0.00472423
mmu-miR-1958	1.30997	0.276806	0.389532	0.557825
mmu-miR-1959	1.27389	0.473466	0.349237	0.324711
mmu-miR-1960	1.46698	0.154067	0.552854	0.81229
mmu-miR-1961	-1.13344	0.626711	-0.180713	0.202933
mmu-miR-1962	-1.15484	0.610513	-0.207687	0.214305
mmu-miR-1963	1.02957	0.943856	0.0420449	0.0250943
mmu-mir-1964	-1.21649	0.512377	-0.282727	0.29041
mmu-miR-1965	-1.05571	0.846721	-0.0782111	0.0722597
mmu-mir-1966	-1.06938	0.835001	-0.0967794	0.078313
mmu-miR-1967	-1.00186	0.993969	-0.00268344	0.00262716
mmu-mir-1968	-1.14122	0.666469	-0.190572	0.17622
mmu-miR-1969	1.51238	0.245512	0.596817	0.609927
mmu-miR-196a	-5.50018	1.29e-05	-2.45948	4.88941
mmu-mir-196b	-47.8932	7.44e-08	-5.58175	7.12843
mmu-miR-1970	1.40261	0.265097	0.488109	0.576595
mmu-miR-1971	1.45232	0.289108	0.538359	0.53894
mmu-mir-1981	-1.38621	0.288142	-0.471142	0.540393
mmu-mir-1982	1.10248	0.787686	0.14075	0.103647
mmu-miR-1983	-15.2002	4.26e-07	-3.92602	6.37059
mmu-miR-199a-3p	-20.0583	4.26e-07	-4.32613	6.37059
mmu-miR-199a-5p	-9.75708	1.32e-06	-3.28645	5.87943
mmu-mir-19a	-14.0802	3.45e-07	-3.8156	6.46218
mmu-miR-19b	-2.67102	0.000865	-1.41739	3.06298
mmu-mir-200a	1.47942	0.164559	0.56503	0.783678
mmu-mir-200b	1.20967	0.517309	0.274613	0.28625
mmu-mir-200c	1.40807	0.262469	0.493714	0.580922
mmu-mir-201	1.07048	0.805555	0.0982642	0.0939048
mmu-miR-202-3p	1.19389	0.60007	0.255671	0.221798
mmu-miR-202-5p	1.0426	0.889624	0.0601834	0.0507935
mmu-mir-203	1.01647	0.96544	0.0235731	0.0152747
mmu-mir-204	-1.28145	0.409201	-0.357775	0.388063
mmu-mir-205	1.19578	0.503219	0.257946	0.298243
mmu-mir-206	-2.60948	0.001543	-1.38376	2.81163
mmu-miR-207	-1.26367	0.331765	-0.337621	0.479169
mmu-mir-208a	-2.00949	0.099087	-1.00683	1.00398
mmu-mir-208b	1.00268	0.993969	0.00385871	0.00262716
mmu-miR-20a+mmu-miR-20b	-10.214	8.62e-07	-3.35248	6.06449
mmu-miR-21	-6.10114	4.34e-06	-2.60908	5.36251
mmu-mir-210	-6.81479	2.47e-05	-2.76867	4.6073
mmu-mir-211	1.63066	0.121135	0.705456	0.91673
mmu-mir-212	-1.15526	0.805737	-0.208216	0.0938067
mmu-miR-2132	1.51626	0.172121	0.600517	0.764166
mmu-miR-2133	1.03858	0.939774	0.0546105	0.0269766
mmu-miR-2134	-1.23033	0.522558	-0.299051	0.281865
mmu-miR-2135	-1.32002	0.412162	-0.400556	0.384932
mmu-miR-2136	1.1972	0.533879	0.259664	0.272557
mmu-miR-2137	1.13926	0.62859	0.188098	0.201633
mmu-miR-2138	1.19963	0.433203	0.262584	0.363309
mmu-miR-2139	1.50784	0.177863	0.592479	0.749914
mmu-mir-214	-2.23337	0.002752	-1.15922	2.56035
mmu-miR-2140	1.2243	0.406392	0.291953	0.391055
mmu-miR-2141	-1.2585	0.43225	-0.331701	0.364265
mmu-miR-2145	-1.11933	0.667327	-0.162637	0.175661
mmu-miR-2146	-1.16468	0.590549	-0.219929	0.228744
mmu-mir-216a	-1.01447	0.967097	-0.0207226	0.01453
mmu-mir-216b	1.74521	0.118774	0.803398	0.925279
mmu-mir-217	1.41598	0.303632	0.501804	0.517652
mmu-miR-218	-1.02259	0.960672	-0.0322332	0.0174249
mmu-miR-2182	1.50189	0.330376	0.58678	0.480992
mmu-miR-2183	-1.4252	0.46626	-0.511168	0.331372
mmu-miR-219	-1.03301	0.943798	-0.0468511	0.0251209
mmu-mir-22	-7.21931	3.58e-06	-2.85186	5.44612
mmu-miR-220	1.12744	0.692873	0.17305	0.159346
mmu-mir-221	-6.98485	6.1e-06	-2.80423	5.21467
mmu-mir-222	-2.4977	0.002659	-1.3206	2.57528
mmu-mir-223	1.12709	0.805737	0.172607	0.0938067
mmu-mir-224	-1.23979	0.47628	-0.310091	0.322138
mmu-mir-23a	-3.74421	6.25e-05	-1.90466	4.20412
mmu-mir-23b	-7.39992	2.17e-06	-2.88751	5.66354
mmu-miR-24	-3.27646	8.87e-05	-1.71214	4.05208
mmu-mir-25	-5.29214	1.35e-05	-2.40385	4.86967
mmu-miR-26a	1.18239	0.481335	0.2417	0.317553
mmu-mir-26b	-1.69805	0.030128	-0.763879	1.52103
mmu-mir-27a	-6.96296	3.58e-06	-2.7997	5.44612
mmu-mir-27b	-5.47462	1.28e-05	-2.45276	4.89279
mmu-miR-28	-4.41493	2.84e-05	-2.14239	4.54668
mmu-miR-2861	-1.03691	0.943798	-0.0522862	0.0251209
mmu-miR-290-3p	-1.0725	0.787686	-0.100982	0.103647
mmu-miR-290-5p	1.25722	0.354386	0.330237	0.450523
mmu-miR-291a-3p	-1.09402	0.763842	-0.129636	0.116996
mmu-miR-291a-5p	1.78909	0.021371	0.839225	1.67018
mmu-miR-291b-3p	1.26035	0.612112	0.333821	0.213169
mmu-miR-291b-5p	1.10189	0.685043	0.139977	0.164282
mmu-miR-292-3p	1.09609	0.82945	0.132367	0.0812098
mmu-miR-292-5p	1.86324	0.020463	0.897811	1.68903
mmu-mir-293	-1.05352	0.893214	-0.07522	0.0490445
mmu-mir-294	-1.17038	0.706509	-0.226981	0.150882
mmu-mir-295	-1.03546	0.939482	-0.0502729	0.0271115
mmu-miR-296-3p	1.23576	0.501934	0.305402	0.299353
mmu-miR-296-5p	1.71231	0.261548	0.775945	0.582449
mmu-miR-297a+mmu-miR-466f+mmu-miR-669b	1.26458	0.552515	0.33866	0.257656
mmu-miR-297b-3p	1.12501	0.780595	0.169944	0.107574
mmu-miR-297b-5p	1.27597	0.432267	0.35159	0.364248
mmu-mir-297c	-1.52155	0.285578	-0.605545	0.544275
mmu-mir-298	1.17462	0.67239	0.232192	0.172379
mmu-miR-299	1.01524	0.971928	0.0218275	0.0123659
mmu-mir-29a	-4.4814	1.29e-05	-2.16395	4.88941
mmu-miR-29b	-4.81541	1.01e-05	-2.26766	4.99568
mmu-mir-29c	-1.47666	0.091529	-0.562336	1.03844
mmu-mir-300	1.18642	0.491622	0.246613	0.308369
mmu-mir-301a	-13.9988	3.45e-07	-3.80723	6.46218
mmu-mir-301b	1.03907	0.923964	0.0552886	0.0343449
mmu-mir-302a	1.43177	0.285578	0.517797	0.544275
mmu-mir-302b	1.16694	0.663677	0.222731	0.178043
mmu-mir-302c	1.64436	0.093668	0.717524	1.02841
mmu-mir-302d	1.85723	0.184808	0.89315	0.733279
mmu-mir-3072	1.67632	0.411737	0.7453	0.38538
mmu-mir-3099	1.19614	0.619965	0.258384	0.207633
mmu-mir-30a	-2.33095	0.016169	-1.22092	1.79132
mmu-mir-30b	-1.8591	0.008142	-0.894608	2.08927
mmu-miR-30c	-4.05623	9.41e-05	-2.02014	4.02641
mmu-mir-30d	-2.32481	0.002279	-1.21711	2.64226
mmu-mir-30e	1.01924	0.960672	0.0274908	0.0174249
mmu-mir-31	1.09722	0.706509	0.133847	0.150882
mmu-mir-32	-1.49974	0.111095	-0.584714	0.954305
mmu-mir-320	-1.41481	0.183113	-0.50061	0.737281
mmu-mir-322	-2.24316	0.011005	-1.16553	1.95841
mmu-miR-323-3p	1.25858	0.319414	0.331797	0.495646
mmu-miR-323-5p	-1.32795	0.285578	-0.4092	0.544275
mmu-miR-324-3p	1.39517	0.581039	0.480446	0.235795
mmu-miR-324-5p	-2.94146	0.002328	-1.55653	2.63302
mmu-mir-325	1.37753	0.24324	0.46208	0.613965
mmu-mir-326	-1.16808	0.593584	-0.22414	0.226518
mmu-miR-327	1.34682	0.412162	0.429555	0.384932
mmu-mir-328	-2.62985	0.009821	-1.39498	2.00784
mmu-mir-329	-1.0699	0.856137	-0.0974735	0.0674567
mmu-mir-33	-1.18816	0.536115	-0.248727	0.270742
mmu-mir-330	1.23677	0.536115	0.30658	0.270742
mmu-miR-331-3p	-1.90542	0.006075	-0.93011	2.21645
mmu-miR-331-5p	1.35625	0.265801	0.439619	0.575443
mmu-miR-335-3p	-1.07326	0.805737	-0.101994	0.0938067
mmu-miR-335-5p	-1.20332	0.495397	-0.26702	0.305047
mmu-miR-337-3p	-1.17405	0.552515	-0.231492	0.257656
mmu-miR-337-5p	-1.02129	0.960672	-0.0303945	0.0174249
mmu-miR-338-3p	1.01768	0.960672	0.0252818	0.0174249
mmu-miR-338-5p	-1.01481	0.967097	-0.021204	0.01453
mmu-miR-339-3p	1.1775	0.60007	0.235732	0.221798
mmu-miR-339-5p	1.50782	0.212679	0.592462	0.672275
mmu-miR-340-3p	-1.4805	0.224454	-0.566084	0.648873
mmu-miR-340-5p	1.58032	0.146203	0.660215	0.835044
mmu-mir-341	1.03658	0.961131	0.0518316	0.0172174
mmu-miR-342-3p	-7.27033	4.87e-06	-2.86202	5.31247
mmu-miR-342-5p	1.50409	0.146203	0.588895	0.835044
mmu-miR-343	1.91703	0.027346	0.938873	1.56311
mmu-miR-344	-1.40194	0.416287	-0.487425	0.380607
mmu-miR-345-3p	-1.01244	0.980882	-0.0178364	0.00838324
mmu-miR-345-5p	1.07063	0.797581	0.0984655	0.0982252
mmu-mir-346	1.49218	0.338444	0.577424	0.470513
mmu-miR-3470a+mmu-miR-3470b	-1.0221	0.959878	-0.0315408	0.017784
mmu-miR-3471	1.20834	0.416287	0.27303	0.380607
mmu-miR-3472	1.38666	0.261548	0.471613	0.582449
mmu-miR-3473	1.30121	0.262469	0.379856	0.580922
mmu-miR-3474	-1.14033	0.619378	-0.189457	0.208044
mmu-mir-3475	-1.17756	0.670425	-0.235795	0.17365
mmu-mir-34a	1.1502	0.568816	0.201886	0.245028
mmu-miR-34b-3p	-1.00333	0.991664	-0.00479508	0.00363545
mmu-miR-34b-5p	-1.27707	0.371888	-0.352834	0.429588
mmu-mir-34c	1.04769	0.874842	0.0672113	0.0580704
mmu-mir-350	-1.99312	0.017197	-0.99503	1.76455
mmu-mir-351	-2.4222	0.032129	-1.27632	1.4931
mmu-mir-361	-2.224	0.006487	-1.15316	2.18796
mmu-miR-362-3p	-7.34254	2.05e-06	-2.87628	5.68825
mmu-miR-362-5p	-1.60136	0.059247	-0.679301	1.22733
mmu-mir-363	1.37761	0.569379	0.462172	0.244599
mmu-miR-365	-4.85163	8.87e-06	-2.27847	5.05208
mmu-mir-367	1.10149	0.755672	0.139461	0.121667
mmu-miR-369-3p	1.42889	0.260935	0.514897	0.583468
mmu-miR-369-5p	1.15685	0.617212	0.210208	0.209566
mmu-mir-370	-1.1216	0.644662	-0.16556	0.190668
mmu-miR-374	-1.25705	0.413712	-0.330045	0.383302
mmu-mir-375	1.33394	0.30306	0.41569	0.518471
mmu-mir-376a	1.48746	0.131586	0.572848	0.88079
mmu-mir-376b	-1.02108	0.967097	-0.0300967	0.01453
mmu-mir-376c	1.95202	0.007167	0.96497	2.14466
mmu-mir-377	-1.36309	0.533879	-0.446886	0.272557
mmu-miR-378	-4.92202	5.16e-05	-2.29925	4.28735
mmu-mir-379	1.22326	0.491406	0.290732	0.30856
mmu-miR-380-3p	-2.0058	0.146203	-1.00418	0.835044
mmu-miR-380-5p	1.31814	0.273951	0.398508	0.562327
mmu-mir-381	1.0062	0.988095	0.00891499	0.0052013
mmu-mir-382	-1.0435	0.887057	-0.0614355	0.0520485
mmu-mir-383	-1.1016	0.762582	-0.139605	0.117713
mmu-miR-384-3p	-1.18012	0.619965	-0.238928	0.207633
mmu-miR-384-5p	-1.10017	0.805737	-0.13772	0.0938067
mmu-miR-409-3p	1.76384	0.303632	0.818723	0.517652
mmu-miR-409-5p	-1.19874	0.647286	-0.261519	0.188904
mmu-mir-410	1.28428	0.542258	0.360955	0.265794
mmu-mir-411	1.58117	0.205673	0.660993	0.686823
mmu-mir-412	1.2771	0.41839	0.352867	0.378419
mmu-mir-421	-1.02535	0.960672	-0.0361132	0.0174249
mmu-miR-423-3p	-2.48504	0.001147	-1.31327	2.94044
mmu-miR-423-5p	-2.88346	0.001147	-1.5278	2.94044
mmu-mir-425	-2.48255	0.001094	-1.31182	2.96098
mmu-mir-429	1.54979	0.27283	0.632073	0.564108
mmu-mir-431	1.43212	0.153964	0.518151	0.812581
mmu-miR-432	1.46506	0.196186	0.550955	0.707332
mmu-mir-433	1.24382	0.338444	0.314773	0.470513
mmu-miR-434-3p	1.44322	0.360465	0.529293	0.443137
mmu-miR-434-5p	1.49291	0.146608	0.578127	0.833842
mmu-mir-448	-1.00017	0.999226	-0.000241582	0.000336274
mmu-mir-449a	-1.4141	0.181976	-0.499888	0.739986
mmu-miR-449b	1.58338	0.083477	0.663005	1.07843
mmu-mir-449c	1.21302	0.612112	0.278602	0.213169
mmu-miR-450a-3p	1.85898	0.048341	0.894512	1.31568
mmu-miR-450a-5p	-8.01537	4.4e-05	-3.00277	4.35655
mmu-miR-450b-3p	-1.48135	0.389978	-0.566916	0.40896
mmu-miR-450b-5p	-1.35223	0.386491	-0.435337	0.412861
mmu-miR-451	-1.23717	0.62859	-0.307048	0.201633
mmu-mir-452	1.04867	0.958176	0.0685586	0.0185547
mmu-miR-453	1.3207	0.412156	0.401301	0.384938
mmu-mir-455	-1.00799	0.984001	-0.0114836	0.00700446
mmu-mir-463	1.22259	0.529612	0.289938	0.276042
mmu-miR-464	1.29627	0.309142	0.374367	0.509842
mmu-miR-465a-3p	1.15815	0.568816	0.211825	0.245028
mmu-miR-465a-5p	1.23899	0.638445	0.30917	0.194877
mmu-miR-465b-5p	1.99002	0.013922	0.992782	1.8563
mmu-miR-465c-5p	-1.02517	0.966636	-0.035863	0.014737
mmu-miR-466a-3p+mmu-miR-466b-3-3p	-9.39198	2.32e-06	-3.23143	5.63451
mmu-miR-466a-5p+mmu-miR-466e-5p	-1.24751	0.568816	-0.319047	0.245028
mmu-miR-466c-5p	-1.01443	0.967097	-0.020664	0.01453
mmu-miR-466d-3p	-1.30421	0.245512	-0.383181	0.609927
mmu-miR-466d-5p	-1.07019	0.803948	-0.0978731	0.094772
mmu-miR-466f-5p	-1.10556	0.743807	-0.144773	0.12854
mmu-miR-466g	1.0221	0.960672	0.0315327	0.0174249
mmu-mir-466h	1.49627	0.285578	0.581369	0.544275
mmu-mir-466i	1.25063	0.46626	0.32266	0.331372
mmu-miR-466j	1.96169	0.009605	0.972094	2.0175
mmu-miR-466k	-1.18835	0.545399	-0.248955	0.263286
mmu-mir-466l	1.66605	0.027346	0.736436	1.56311
mmu-miR-467a	-1.44372	0.142899	-0.52979	0.844971
mmu-mir-467b	1.16137	0.664668	0.215822	0.177395
mmu-mir-467c	-3.55668	0.001407	-1.83053	2.85171
mmu-mir-467d	-1.32474	0.338444	-0.405714	0.470513
mmu-mir-467e	1.06168	0.835001	0.0863541	0.078313
mmu-miR-467f	-1.2742	0.281536	-0.349589	0.550466
mmu-miR-467g	1.13366	0.67239	0.180984	0.172379
mmu-miR-467h+mmu-miR-669d+mmu-miR-669l	-1.0988	0.706509	-0.135926	0.150882
mmu-mir-468	-1.35565	0.198128	-0.438983	0.703054
mmu-miR-469	1.13701	0.67239	0.185239	0.172379
mmu-mir-470	1.59641	0.141023	0.674832	0.85071
mmu-mir-471	1.23801	0.569534	0.308028	0.24448
mmu-mir-483	1.17611	0.56586	0.234027	0.247291
mmu-miR-484	-1.17437	0.499214	-0.231887	0.301713
mmu-mir-485	1.03651	0.911058	0.0517347	0.040454
mmu-miR-486	-1.35377	0.268083	-0.436985	0.571731
mmu-mir-487b	1.60493	0.20972	0.682507	0.67836
mmu-mir-488	1.51039	0.194343	0.59492	0.711431
mmu-mir-489	1.33045	0.416287	0.411914	0.380607
mmu-mir-490	1.53018	0.104588	0.613703	0.980518
mmu-mir-491	1.24047	0.359443	0.310885	0.44437
mmu-mir-493	-1.05644	0.874842	-0.0792051	0.0580704
mmu-mir-494	1.26512	0.620874	0.339279	0.206997
mmu-mir-495	-1.33386	0.376839	-0.415603	0.423844
mmu-miR-496	-1.13286	0.685043	-0.179975	0.164282
mmu-miR-497	-1.02132	0.962492	-0.0304395	0.0166029
mmu-mir-499	-1.21996	0.615839	-0.286839	0.210533
mmu-mir-500	1.01873	0.971064	0.0267651	0.0127521
mmu-miR-501-3p	-1.77457	0.035312	-0.827467	1.45208
mmu-miR-501-5p	1.0629	0.805737	0.0880069	0.0938067
mmu-mir-503	-1.0398	0.920193	-0.0563062	0.0361211
mmu-mir-504	-1.18165	0.612112	-0.240804	0.213169
mmu-mir-505	1.26711	0.517911	0.341538	0.285745
mmu-miR-509-3p	1.35226	0.284894	0.435376	0.545317
mmu-miR-509-5p	1.17801	0.552515	0.236348	0.257656
mmu-mir-511	1.70201	0.088518	0.767236	1.05297
mmu-miR-532-3p	-1.24779	0.576005	-0.319377	0.239574
mmu-miR-532-5p	-3.84352	0.000245	-1.94243	3.61083
mmu-mir-539	1.51834	0.076461	0.602495	1.11656
mmu-miR-540-3p	1.04461	0.942355	0.062963	0.0257855
mmu-miR-540-5p	-1.06454	0.835001	-0.0902238	0.078313
mmu-mir-541	1.20372	0.493725	0.267503	0.306515
mmu-miR-542-3p	-1.28314	0.360465	-0.359674	0.443137
mmu-miR-542-5p	-1.17712	0.517309	-0.235257	0.28625
mmu-mir-543	1.04769	0.874842	0.0672113	0.0580704
mmu-mir-544	-1.11561	0.702278	-0.157827	0.153491
mmu-miR-546	-1.04284	0.959479	-0.0605179	0.0179645
mmu-mir-547	1.16714	0.619378	0.222975	0.208044
mmu-mir-551b	1.18503	0.482258	0.244925	0.316721
mmu-miR-568	1.71773	0.046883	0.780502	1.32898
mmu-miR-574-3p	-1.69873	0.025397	-0.764457	1.59522
mmu-miR-574-5p	-1.40084	0.194576	-0.486292	0.710911
mmu-miR-582-3p	-1.21482	0.521284	-0.280737	0.282926
mmu-miR-582-5p	1.65057	0.166295	0.722965	0.779121
mmu-miR-590-3p	1.343	0.447732	0.425459	0.348982
mmu-miR-590-5p	-1.10992	0.67239	-0.150455	0.172379
mmu-mir-592	1.1202	0.728313	0.16376	0.137682
mmu-miR-599	-1.43455	0.181976	-0.520599	0.739986
mmu-miR-615-3p	-1.51453	0.354386	-0.598872	0.450523
mmu-miR-615-5p	-2.42543	0.014261	-1.27824	1.84585
mmu-mir-652	-1.81883	0.011416	-0.863009	1.94249
mmu-mir-653	-1.12753	0.723329	-0.17316	0.140664
mmu-miR-654-3p	1.413	0.208164	0.49876	0.681594
mmu-miR-654-5p	1.65917	0.307334	0.730458	0.512389
mmu-mir-664	-1.32343	0.382006	-0.404279	0.41793
mmu-mir-665	1.4994	0.166295	0.584389	0.779121
mmu-miR-666-3p	1.19216	0.541118	0.253579	0.266708
mmu-miR-666-5p	1.58799	0.303632	0.667203	0.517652
mmu-mir-667	1.57648	0.202505	0.656706	0.693564
mmu-mir-668	1.04258	0.917697	0.0601618	0.0373007
mmu-miR-669a	-1.3422	0.220076	-0.424601	0.657427
mmu-mir-669e	-1.11276	0.664668	-0.154141	0.177395
mmu-mir-669f	-2.80098	0.001407	-1.48593	2.85171
mmu-miR-669g	-1.14698	0.586875	-0.197846	0.231454
mmu-miR-669h-5p	-1.33876	0.493725	-0.420894	0.306515
mmu-miR-669i	-1.00639	0.988095	-0.00919523	0.0052013
mmu-miR-669j	1.00954	0.982623	0.0137023	0.00761307
mmu-miR-669m	-1.3389	0.409345	-0.421043	0.387911
mmu-mir-669o	-2.32141	0.007167	-1.215	2.14466
mmu-mir-670	-1.10557	0.67239	-0.14479	0.172379
mmu-miR-671-3p	1.42363	0.166253	0.509579	0.779231
mmu-miR-671-5p	-2.11996	0.076461	-1.08404	1.11656
mmu-mir-672	1.2715	0.412162	0.346537	0.384932
mmu-miR-673-3p	1.09646	0.835001	0.132856	0.078313
mmu-miR-673-5p	1.3854	0.458804	0.470303	0.338373
mmu-mir-674	-1.40666	0.135091	-0.492276	0.869374
mmu-miR-675-3p	1.27166	0.538728	0.34671	0.26863
mmu-miR-675-5p	1.0518	0.874842	0.0728631	0.0580704
mmu-mir-676	-1.17488	0.553575	-0.23251	0.256824
mmu-mir-677	1.26661	0.455377	0.340975	0.341629
mmu-miR-678	1.07322	0.821696	0.101945	0.0852888
mmu-mir-679	-1.64175	0.136478	-0.715237	0.864937
mmu-miR-680	1.00489	0.991664	0.0070444	0.00363545
mmu-miR-681	1.1554	0.569379	0.208396	0.244599
mmu-miR-682	1.06525	0.835001	0.0911977	0.078313
mmu-miR-683	1.32717	0.288142	0.408354	0.540393
mmu-miR-684	-1.1122	0.696858	-0.153417	0.156856
mmu-miR-686	1.2044	0.660689	0.268314	0.180003
mmu-miR-687	-1.00483	0.991664	-0.00694818	0.00363545
mmu-miR-688	-1.22845	0.517911	-0.296841	0.285745
mmu-miR-689	1.99816	0.14408	0.998673	0.841396
mmu-miR-690	-1.07847	0.798823	-0.10899	0.0975494
mmu-miR-691	1.29533	0.450888	0.373315	0.345931
mmu-miR-692	1.16489	0.568816	0.220194	0.245028
mmu-miR-693-3p	1.31956	0.406392	0.400056	0.391055
mmu-miR-693-5p	1.11358	0.779503	0.155199	0.108182
mmu-miR-694	1.0526	0.853532	0.0739549	0.0687802
mmu-miR-695	1.45779	0.099087	0.543781	1.00398
mmu-miR-696	1.36377	0.353469	0.447604	0.451649
mmu-miR-697	-1.10313	0.774601	-0.141609	0.110922
mmu-mir-698	1.67473	0.022005	0.743925	1.65748
mmu-mir-700	-1.75058	0.215106	-0.807833	0.667347
mmu-mir-701	1.05348	0.848534	0.0751638	0.0713308
mmu-mir-702	1.03548	0.939774	0.0502999	0.0269766
mmu-miR-703	-1.04911	0.959878	-0.0691607	0.017784
mmu-miR-704	1.14026	0.677723	0.189365	0.168948
mmu-miR-706	-1.4392	0.277326	-0.525269	0.557009
mmu-miR-707	1.487	0.183032	0.572409	0.737473
mmu-mir-708	1.03158	0.931854	0.0448559	0.0306521
mmu-miR-709	1.31828	0.41839	0.398657	0.378419
mmu-miR-710	1.28225	0.338444	0.358682	0.470513
mmu-miR-711	-1.12356	0.692873	-0.168072	0.159346
mmu-miR-712	1.13793	0.63439	0.186411	0.197644
mmu-miR-713	1.27855	0.569379	0.354512	0.244599
mmu-miR-714	-1.08056	0.797612	-0.111781	0.0982083
mmu-miR-715	1.0592	0.903965	0.0829701	0.0438484
mmu-miR-717	-1.07144	0.817018	-0.099547	0.0877684
mmu-miR-718	1.65598	0.212679	0.727688	0.672275
mmu-miR-719	-1.49033	0.194576	-0.575634	0.710911
mmu-miR-720	1.00556	0.991527	0.00799544	0.00369546
mmu-mir-741	1.41302	0.450815	0.498785	0.346002
mmu-mir-742	-1.06772	0.821696	-0.0945275	0.0852888
mmu-mir-743a	1.18257	0.590549	0.241922	0.228744
mmu-miR-743b-3p	-1.43091	0.285578	-0.516933	0.544275
mmu-miR-743b-5p	1.07259	0.835001	0.101098	0.078313
mmu-mir-744	1.03821	0.960672	0.0540916	0.0174249
mmu-mir-758	-1.22286	0.628149	-0.290262	0.201937
mmu-miR-759	1.24372	0.536115	0.314658	0.270742
mmu-mir-760	1.36439	0.285578	0.448254	0.544275
mmu-miR-761	-1.04665	0.874842	-0.0657775	0.0580704
mmu-miR-762	-1.16509	0.539486	-0.220443	0.26802
mmu-miR-763	1.31883	0.328954	0.39926	0.482865
mmu-miR-764-3p	1.34433	0.277682	0.426885	0.556452
mmu-miR-764-5p	-1.00968	0.982682	-0.0139002	0.007587
mmu-miR-767	1.25821	0.481335	0.331374	0.317553
mmu-miR-770-3p	1.15463	0.590549	0.20743	0.228744
mmu-miR-770-5p	1.32341	0.354386	0.404256	0.450523
mmu-miR-7a	-1.94888	0.009525	-0.962643	2.02114
mmu-mir-7b	-1.48134	0.216035	-0.5669	0.665476
mmu-mir-802	1.15339	0.619965	0.205885	0.207633
mmu-miR-804	-1.42657	0.411737	-0.512553	0.38538
mmu-mir-871	1.02026	0.960672	0.0289348	0.0174249
mmu-mir-872	-3.08295	0.000187	-1.62431	3.72816
mmu-miR-873	1.3366	0.28478	0.418572	0.545491
mmu-mir-874	-1.05954	0.884176	-0.0834372	0.0534613
mmu-miR-875-3p	1.37908	0.277326	0.46371	0.557009
mmu-miR-875-5p	1.00508	0.991527	0.00731159	0.00369546
mmu-miR-876-3p	-1.13707	0.625804	-0.185327	0.203562
mmu-miR-876-5p	1.77187	0.031391	0.825273	1.50319
mmu-mir-877	1.14697	0.619965	0.197822	0.207633
mmu-miR-878-3p	1.25645	0.458804	0.329353	0.338373
mmu-miR-878-5p	1.26984	0.491406	0.344643	0.30856
mmu-mir-879	1.49338	0.14969	0.578586	0.824807
mmu-mir-880	1.43538	0.167504	0.521434	0.775975
mmu-mir-881	-1.1298	0.67239	-0.176071	0.172379
mmu-miR-882	1.43975	0.196134	0.525815	0.707447
mmu-miR-883a-3p	-1.02749	0.954819	-0.0391293	0.0200789
mmu-miR-883a-5p	-1.12503	0.67239	-0.169958	0.172379
mmu-miR-883b-3p	1.17312	0.650148	0.230347	0.186988
mmu-miR-883b-5p	-1.01147	0.979419	-0.0164486	0.00903148
mmu-miR-9	-1.24185	0.460813	-0.312486	0.336475
mmu-miR-92a	-3.24341	0.003936	-1.69751	2.40494
mmu-mir-92b	-1.437	0.146203	-0.523062	0.835044
mmu-mir-93	-14.3886	1.47e-06	-3.84685	5.83268
mmu-mir-96	-4.34408	2.47e-05	-2.11905	4.6073
mmu-mir-98	-17.7664	6.18e-07	-4.15108	6.20901
mmu-mir-99a	-3.66916	0.000153	-1.87545	3.81531
mmu-mir-99b	-6.87238	3.24e-06	-2.78081	5.48945

## Sheet: L805P vs WT diff epxression
Name	Fold Change	p-Adj	Log Fold Change	NegLog10(p-adj)
mcmv-miR-m01-1	-1.01952	0.960655	-0.0278902	0.0174326
mcmv-miR-m01-2	1.12163	0.667865	0.1656	0.175311
mcmv-miR-m01-3	1.49315	0.231663	0.578359	0.635143
mcmv-miR-m01-4	-1.01522	0.973683	-0.0217873	0.0115824
mcmv-miR-m107-1-3p	-1.11263	0.702181	-0.153969	0.153551
mcmv-miR-m107-1-5p	-1.11753	0.719042	-0.160309	0.143246
mcmv-miR-m108-1	1.26955	0.269529	0.344315	0.569395
mcmv-miR-m108-2-3p	1.04601	0.919554	0.0649005	0.0364228
mcmv-miR-m108-2-5p.1	-1.00624	0.979667	-0.00897317	0.00892152
mcmv-miR-m108-2-5p.2	-1.0012	0.996085	-0.00172985	0.0017036
mcmv-miR-m21-1	1.17164	0.643172	0.228533	0.191673
mcmv-miR-m22-1	-1.73577	0.302349	-0.795573	0.519491
mcmv-miR-M23-1-3p	1.56285	0.048838	0.644181	1.31124
mcmv-miR-M23-1-5p	1.09299	0.775264	0.128282	0.11055
mcmv-miR-M23-2	1.05534	0.85224	0.0777138	0.0694381
mcmv-miR-M44-1	1.21768	0.603508	0.284134	0.219317
mcmv-miR-M55-1	1.12774	0.797131	0.173438	0.0984703
mcmv-miR-m59-1	-1.00922	0.979667	-0.0132429	0.00892152
mcmv-miR-m59-2	1.01788	0.962038	0.0255647	0.0168078
mcmv-miR-M87-1	1.00139	0.996799	0.00200769	0.00139241
mcmv-miR-m88-1	-1.14456	0.577332	-0.194798	0.238574
mcmv-miR-M95-1-3p	-1.11658	0.717036	-0.159088	0.144459
mcmv-miR-M95-1-5p	-1.09148	0.840147	-0.126282	0.0756447
mghv-mir-M1-1	1.31432	0.363804	0.394322	0.439133
mghv-mir-M1-2	1.09233	0.730979	0.127406	0.136095
mghv-mir-M1-3	1.35317	0.304467	0.43634	0.51646
mghv-mir-M1-4	-1.02267	0.954244	-0.0323371	0.0203406
mghv-mir-M1-5	1.41231	0.146982	0.498055	0.832736
mghv-mir-M1-6	-1.1582	0.780216	-0.211881	0.107785
mghv-miR-M1-7-3p	1.27012	0.295079	0.344968	0.530062
mghv-miR-M1-7-5p	-1.11568	0.721561	-0.157921	0.141727
mghv-mir-M1-8	1.06713	0.85224	0.0937352	0.0694381
mghv-miR-M1-9	1.188	0.64951	0.248538	0.187414
mmu-let-7a	-3227.5	1.29e-09	-11.6562	8.88941
mmu-let-7b	-57.9264	3.45e-07	-5.85615	6.46218
mmu-let-7c	-18.2291	2.47e-06	-4.18817	5.6073
mmu-let-7d	-35.0104	3.45e-07	-5.12971	6.46218
mmu-let-7e	-14.5991	1.34e-06	-3.86781	5.8729
mmu-let-7f	-8.51183	6.64e-06	-3.08947	5.17783
mmu-let-7g	-10.2241	4.67e-06	-3.3539	5.33068
mmu-let-7i	-33.1413	3.83e-07	-5.05056	6.4168
mmu-miR-1	-1.1304	0.760091	-0.17683	0.119134
mmu-mir-100	-19.4015	7.6e-06	-4.2781	5.11919
mmu-mir-101a	-1.20231	0.64951	-0.265814	0.187414
mmu-mir-101b	-1.01006	0.967857	-0.0144473	0.0141888
mmu-miR-103	-4.2318	3.51e-05	-2.08127	4.45469
mmu-miR-105	1.08809	0.751485	0.121804	0.12408
mmu-miR-106a+mmu-miR-17	-9.89315	2.47e-06	-3.30643	5.6073
mmu-mir-106b	-15.3797	1.55e-06	-3.94296	5.80967
mmu-mir-107	-2.69411	0.003813	-1.42981	2.41873
mmu-mir-10a	-3.03497	0.004921	-1.60168	2.30795
mmu-mir-10b	-2.9565	0.000275	-1.56389	3.56067
mmu-miR-1186	1.40093	0.351214	0.486381	0.454428
mmu-miR-1186b	1.47187	0.141209	0.557654	0.850138
mmu-miR-1187	1.12512	0.65901	0.170082	0.181108
mmu-mir-1188	1.2587	0.295079	0.331933	0.530062
mmu-miR-1190	-1.20584	0.502175	-0.270044	0.299145
mmu-miR-1191	1.40486	0.260247	0.490431	0.584614
mmu-miR-1192	1.68518	0.165865	0.7529	0.780245
mmu-mir-1193	1.25489	0.584426	0.327565	0.23327
mmu-miR-1194	1.228	0.395941	0.296313	0.40237
mmu-miR-1195	1.17974	0.594859	0.238465	0.225586
mmu-miR-1196	1.01758	0.962378	0.0251399	0.0166543
mmu-mir-1197	1.13864	0.683169	0.187316	0.165472
mmu-mir-1198	-4.63298	0.000565	-2.21194	3.24795
mmu-mir-1199	1.23031	0.475988	0.299024	0.322404
mmu-mir-122	1.54761	0.061445	0.630045	1.21151
mmu-mir-1224	1.05624	0.897956	0.0789362	0.0467449
mmu-miR-124	1.5516	0.124982	0.633755	0.903153
mmu-miR-125a-3p	-1.13639	0.612305	-0.184458	0.213032
mmu-miR-125a-5p	-5.63564	4.18e-05	-2.49458	4.37882
mmu-miR-125b-3p	-1.07001	0.795546	-0.0976226	0.0993347
mmu-miR-125b-5p	-5.06896	0.000176	-2.34169	3.75449
mmu-miR-126-3p	-2.98305	0.001722	-1.57679	2.76397
mmu-miR-126-5p	1.33624	0.295079	0.418182	0.530062
mmu-mir-127	1.07832	0.883119	0.10878	0.0539808
mmu-miR-1274a	2.4695	0.004139	1.30422	2.3831
mmu-miR-128	1.24693	0.395941	0.318384	0.40237
mmu-miR-129-3p	-1.41434	0.104571	-0.500127	0.980589
mmu-miR-129-5p	-1.01608	0.961324	-0.0230145	0.0171302
mmu-mir-1306	-1.05806	0.854596	-0.0814181	0.0682391
mmu-mir-130a	-8.6837	3.03e-06	-3.11831	5.51856
mmu-mir-130b	-1.6358	0.02262	-0.709995	1.64551
mmu-mir-132	-2.95679	0.000438	-1.56403	3.35853
mmu-miR-133a	1.08471	0.781543	0.117309	0.107047
mmu-mir-133b	1.06299	0.835783	0.0881323	0.0779065
mmu-mir-134	1.02771	0.939908	0.0394394	0.0269147
mmu-miR-135a	-1.05332	0.854596	-0.074939	0.0682391
mmu-mir-135b	-1.5426	0.064085	-0.625366	1.19324
mmu-mir-136	1.04648	0.884286	0.0655432	0.0534073
mmu-mir-137	1.38832	0.246529	0.473342	0.608132
mmu-miR-138	1.69364	0.073914	0.760124	1.13127
mmu-miR-139-3p	1.11715	0.865243	0.159819	0.0628619
mmu-miR-139-5p	1.1026	0.747446	0.140904	0.12642
mmu-mir-140	-4.02531	0.000104	-2.0091	3.98297
mmu-mir-141	-1.10031	0.735883	-0.137905	0.133191
mmu-miR-142-3p	1.45664	0.080925	0.542648	1.09192
mmu-miR-142-5p	1.08127	0.761113	0.112721	0.118551
mmu-mir-143	-19.3772	2.58e-06	-4.27629	5.58838
mmu-mir-144	-2.35269	0.023377	-1.23431	1.63121
mmu-miR-145	-3.43986	0.000537	-1.78235	3.27003
mmu-mir-146a	-1.16242	0.48252	-0.217136	0.316485
mmu-mir-146b	1.01623	0.961324	0.0232227	0.0171302
mmu-mir-147	-1.28023	0.301838	-0.356398	0.520226
mmu-mir-148a	-31.6315	8.03e-07	-4.98329	6.09528
mmu-mir-148b	-13.216	2.98e-05	-3.72421	4.52578
mmu-mir-149	-4.18298	0.000248	-2.06453	3.60555
mmu-mir-150	1.17728	0.648929	0.235463	0.187803
mmu-miR-151-3p	-3.17496	0.00061	-1.66674	3.21467
mmu-miR-151-5p	-4.35433	7.42e-05	-2.12245	4.1296
mmu-mir-152	-4.85008	8.7e-06	-2.27801	5.06048
mmu-mir-153	1.19274	0.643172	0.254275	0.191673
mmu-mir-154	1.05302	0.883119	0.0745325	0.0539808
mmu-mir-155	-1.07651	0.776319	-0.106356	0.10996
mmu-mir-15a	-15.7167	1.19e-06	-3.97423	5.92445
mmu-mir-15b	-8.1369	7.46e-06	-3.02448	5.12726
mmu-miR-16	-4.45119	0.0001	-2.15419	4
mmu-miR-181a	-5.13969	1.95e-05	-2.36168	4.70997
mmu-miR-181b+mmu-miR-181d	1.4204	0.302349	0.5063	0.519491
mmu-mir-181c	-1.01477	0.962378	-0.0211566	0.0166543
mmu-mir-182	-3.85038	0.000104	-1.945	3.98297
mmu-mir-183	-13.639	2.89e-06	-3.76967	5.5391
mmu-miR-1839-3p	-1.12891	0.730979	-0.174936	0.136095
mmu-miR-1839-5p	-2.59872	0.00606	-1.3778	2.21753
mmu-mir-184	1.46524	0.104571	0.551135	0.980589
mmu-mir-185	-1.77453	0.034596	-0.827435	1.46097
mmu-mir-186	1.15072	0.570852	0.202532	0.243476
mmu-mir-187	1.1624	0.593198	0.217104	0.2268
mmu-miR-188-3p	1.27151	0.594859	0.346545	0.225586
mmu-miR-188-5p	1.27605	0.446011	0.35168	0.350654
mmu-miR-1892	1.43643	0.157451	0.52249	0.802855
mmu-miR-1893	1.07661	0.78164	0.106495	0.106993
mmu-miR-1894-3p	1.49603	0.077251	0.581137	1.1121
mmu-miR-1894-5p	1.58816	0.204116	0.667354	0.690123
mmu-miR-1895	-1.0075	0.975081	-0.0107741	0.0109593
mmu-miR-1896	1.14739	0.676628	0.198361	0.16965
mmu-miR-1897-3p	-1.37599	0.462169	-0.46047	0.335199
mmu-miR-1898	1.02096	0.961324	0.0299324	0.0171302
mmu-miR-1899	1.09259	0.797131	0.127747	0.0984703
mmu-mir-18a	-2.27882	0.002466	-1.18829	2.60801
mmu-mir-18b	1.70077	0.245776	0.766187	0.609461
mmu-miR-190	-1.67293	0.017237	-0.742375	1.76354
mmu-miR-1900	1.41536	0.24272	0.50117	0.614894
mmu-miR-1901	-1.21757	0.395941	-0.28401	0.40237
mmu-miR-1902	-2.77633	0.003331	-1.47318	2.47743
mmu-miR-1903	1.37444	0.366681	0.458843	0.435712
mmu-miR-1904	-1.12107	0.697773	-0.16488	0.156286
mmu-miR-1905	1.14301	0.780551	0.192842	0.107599
mmu-miR-1906	1.05234	0.895642	0.0736028	0.0478655
mmu-miR-1907	-1.17482	0.563709	-0.232437	0.248945
mmu-mir-190b	-1.70354	0.165865	-0.768533	0.780245
mmu-mir-191	-2.14916	0.0024	-1.10377	2.61979
mmu-mir-192	1.2336	0.367381	0.302873	0.434883
mmu-miR-1927	1.33812	0.571175	0.420203	0.243231
mmu-miR-1928	1.28545	0.260247	0.362275	0.584614
mmu-mir-1929	1.03296	0.919973	0.0467883	0.0362249
mmu-miR-193	-1.08419	0.797131	-0.116613	0.0984703
mmu-mir-1930	-1.99591	0.033505	-0.997044	1.47489
mmu-miR-1931	1.0517	0.85224	0.0727223	0.0694381
mmu-miR-1932	-1.20184	0.623526	-0.265243	0.205145
mmu-miR-1933-3p	1.63837	0.060226	0.712264	1.22022
mmu-miR-1933-5p	-1.0997	0.797131	-0.137113	0.0984703
mmu-mir-1934	-1.09431	0.751485	-0.130015	0.12408
mmu-miR-1935	1.09865	0.797131	0.135731	0.0984703
mmu-miR-1936	-1.23886	0.85224	-0.309016	0.0694381
mmu-miR-1937a+mmu-miR-1937b	1.74073	0.047703	0.799693	1.32145
mmu-miR-1937c	1.55928	0.091838	0.640877	1.03698
mmu-miR-1938	-1.64939	0.171168	-0.721935	0.766577
mmu-miR-1939	-1.09239	0.780216	-0.127485	0.107785
mmu-mir-193b	1.12744	0.721561	0.173055	0.141727
mmu-miR-194	1.14718	0.591835	0.198097	0.227799
mmu-miR-1940	1.22506	0.395941	0.292858	0.40237
mmu-miR-1941-3p	1.32673	0.311221	0.407875	0.506931
mmu-miR-1941-5p	1.52258	0.114844	0.606522	0.939892
mmu-miR-1942	-1.02453	0.950302	-0.034959	0.0221384
mmu-mir-1943	1.01391	0.962378	0.0199226	0.0166543
mmu-miR-1944	1.33742	0.254043	0.419448	0.595093
mmu-miR-1945	1.05101	0.879627	0.0717697	0.0557014
mmu-miR-1946a	1.37737	0.246529	0.461911	0.608132
mmu-miR-1946b	-1.1302	0.633689	-0.176578	0.198124
mmu-mir-1947	1.00288	0.996085	0.00415122	0.0017036
mmu-mir-1948	1.17286	0.721561	0.230031	0.141727
mmu-miR-1949	-1.03018	0.967857	-0.0428977	0.0141888
mmu-miR-195	-1.10098	0.735883	-0.138789	0.133191
mmu-miR-1950	-1.31194	0.250141	-0.391704	0.601815
mmu-miR-1951	1.05443	0.854596	0.0764588	0.0682391
mmu-miR-1952	1.14876	0.590904	0.200074	0.228483
mmu-miR-1953	1.23712	0.488064	0.306981	0.311523
mmu-miR-1954	-1.47638	0.477365	-0.562068	0.321149
mmu-mir-1955	-1.62024	0.193093	-0.696208	0.714233
mmu-miR-1956	1.47922	0.165865	0.564833	0.780245
mmu-miR-1957	1.09009	0.760091	0.12445	0.119134
mmu-miR-1958	1.19781	0.445811	0.260404	0.350849
mmu-miR-1959	1.66361	0.106397	0.734313	0.973071
mmu-miR-1960	1.57281	0.104937	0.653348	0.979071
mmu-miR-1961	-1.07604	0.797131	-0.105729	0.0984703
mmu-miR-1962	-1.18781	0.492484	-0.248301	0.307608
mmu-miR-1963	-1.05675	0.845411	-0.0796307	0.0729321
mmu-mir-1964	-1.08638	0.73852	-0.119531	0.131638
mmu-miR-1965	-1.13543	0.578436	-0.183237	0.237745
mmu-mir-1966	-1.01838	0.959061	-0.0262796	0.0181538
mmu-miR-1967	-1.01159	0.967857	-0.0166178	0.0141888
mmu-mir-1968	-1.0495	0.883119	-0.0697045	0.0539808
mmu-miR-1969	1.02807	0.967857	0.0399371	0.0141888
mmu-miR-196a	-4.8333	4.87e-05	-2.27301	4.31247
mmu-mir-196b	-42.9022	3.45e-07	-5.42298	6.46218
mmu-miR-1970	1.19672	0.590904	0.259086	0.228483
mmu-miR-1971	1.44493	0.395941	0.531003	0.40237
mmu-mir-1981	-1.02247	0.961324	-0.032065	0.0171302
mmu-mir-1982	1.13097	0.781543	0.177562	0.107047
mmu-miR-1983	-17.4021	9.88e-06	-4.12119	5.00524
mmu-miR-199a-3p	-9.37046	4.55e-06	-3.22812	5.34199
mmu-miR-199a-5p	-5.11899	1.33e-05	-2.35586	4.87615
mmu-mir-19a	-10.2038	4.55e-06	-3.35104	5.34199
mmu-miR-19b	-2.59079	0.000727	-1.37339	3.13847
mmu-mir-200a	1.44271	0.220232	0.528781	0.65712
mmu-mir-200b	1.33125	0.28877	0.412783	0.539448
mmu-mir-200c	1.58859	0.127602	0.667746	0.894143
mmu-mir-201	-1.0844	0.747446	-0.116895	0.12642
mmu-miR-202-3p	1.45417	0.160739	0.540194	0.793879
mmu-miR-202-5p	-1.02224	0.949195	-0.0317345	0.0226446
mmu-mir-203	-1.14298	0.590904	-0.192798	0.228483
mmu-mir-204	-1.21113	0.445811	-0.276355	0.350849
mmu-mir-205	1.12289	0.68053	0.16722	0.167153
mmu-mir-206	-2.23323	0.003331	-1.15913	2.47743
mmu-miR-207	-1.1757	0.477365	-0.233514	0.321149
mmu-mir-208a	-1.77542	0.161017	-0.828159	0.793128
mmu-mir-208b	-1.69659	0.26074	-0.762638	0.583792
mmu-miR-20a+mmu-miR-20b	-14.7287	2.47e-06	-3.88056	5.6073
mmu-miR-21	-5.02649	9.25e-05	-2.32955	4.03386
mmu-mir-210	-6.08362	0.000395	-2.60493	3.4034
mmu-mir-211	-1.00215	0.996085	-0.00310106	0.0017036
mmu-mir-212	-1.66732	0.448718	-0.73753	0.348027
mmu-miR-2132	-1.21647	0.458458	-0.282701	0.3387
mmu-miR-2133	-1.01331	0.967857	-0.019072	0.0141888
mmu-miR-2134	1.09249	0.730979	0.127624	0.136095
mmu-miR-2135	-1.08164	0.89007	-0.113226	0.0505758
mmu-miR-2136	1.55126	0.095059	0.633443	1.02201
mmu-miR-2137	1.15963	0.497789	0.213668	0.302955
mmu-miR-2138	1.39138	0.162154	0.476521	0.790072
mmu-miR-2139	1.41723	0.248275	0.503073	0.605067
mmu-mir-214	-1.81468	0.014078	-0.859714	1.85146
mmu-miR-2140	1.31824	0.20245	0.398613	0.693682
mmu-miR-2141	-1.56972	0.093936	-0.650509	1.02717
mmu-miR-2145	-1.35888	0.1702	-0.442416	0.76904
mmu-miR-2146	-1.01286	0.967857	-0.0184289	0.0141888
mmu-mir-216a	-1.20863	0.440903	-0.273376	0.355657
mmu-mir-216b	1.44759	0.247247	0.533653	0.606869
mmu-mir-217	-1.2795	0.532481	-0.355581	0.273696
mmu-miR-218	-1.2373	0.630768	-0.307197	0.20013
mmu-miR-2182	1.66577	0.24272	0.736192	0.614894
mmu-miR-2183	-1.35478	0.578049	-0.438057	0.238035
mmu-miR-219	-1.18945	0.571175	-0.250293	0.243231
mmu-mir-22	-5.87179	9.88e-06	-2.5538	5.00524
mmu-miR-220	1.37779	0.260247	0.462355	0.584614
mmu-mir-221	-5.60106	1.33e-05	-2.4857	4.87615
mmu-mir-222	-1.89781	0.014544	-0.924335	1.83732
mmu-mir-223	1.60493	0.24272	0.682509	0.614894
mmu-mir-224	-1.25076	0.438576	-0.322803	0.357955
mmu-mir-23a	-5.13666	1.77e-05	-2.36083	4.75203
mmu-mir-23b	-5.54405	5.89e-06	-2.47094	5.22988
mmu-miR-24	-3.50596	9.25e-05	-1.80981	4.03386
mmu-mir-25	-4.84162	4.18e-05	-2.27549	4.37882
mmu-miR-26a	1.09853	0.756547	0.135573	0.121164
mmu-mir-26b	-1.68195	0.023489	-0.750137	1.62914
mmu-mir-27a	-7.90289	4.15e-06	-2.98238	5.38195
mmu-mir-27b	-4.20198	3.44e-05	-2.07107	4.46344
mmu-miR-28	-3.68826	6.52e-05	-1.88294	4.18575
mmu-miR-2861	1.3502	0.26074	0.433175	0.583792
mmu-miR-290-3p	-1.09985	0.702181	-0.137311	0.153551
mmu-miR-290-5p	1.15712	0.612706	0.210544	0.212748
mmu-miR-291a-3p	-1.06798	0.797131	-0.094881	0.0984703
mmu-miR-291a-5p	-1.0022	0.996085	-0.00316556	0.0017036
mmu-miR-291b-3p	-1.15204	0.711242	-0.204192	0.147983
mmu-miR-291b-5p	-1.41912	0.414445	-0.504998	0.382533
mmu-miR-292-3p	1.08538	0.865243	0.118199	0.0628619
mmu-miR-292-5p	1.5414	0.130796	0.624239	0.883406
mmu-mir-293	-2.7024	0.010232	-1.43424	1.99004
mmu-mir-294	-2.1245	0.057945	-1.08712	1.23698
mmu-mir-295	-1.0691	0.840147	-0.0963908	0.0756447
mmu-miR-296-3p	1.27549	0.302349	0.351049	0.519491
mmu-miR-296-5p	-1.11921	0.85224	-0.162476	0.0694381
mmu-miR-297a+mmu-miR-466f+mmu-miR-669b	-1.36561	0.376478	-0.449542	0.42426
mmu-miR-297b-3p	1.03526	0.943477	0.049988	0.0252687
mmu-miR-297b-5p	1.32305	0.519133	0.403871	0.284721
mmu-mir-297c	-1.62205	0.448718	-0.697821	0.348027
mmu-mir-298	1.33199	0.392009	0.413581	0.406704
mmu-miR-299	1.21225	0.528603	0.27769	0.27687
mmu-mir-29a	-4.91343	3.46e-05	-2.29673	4.46092
mmu-miR-29b	-5.7764	7.37e-06	-2.53017	5.13253
mmu-mir-29c	-1.56276	0.047872	-0.6441	1.31992
mmu-mir-300	1.08647	0.73852	0.119654	0.131638
mmu-mir-301a	-12.329	8.03e-07	-3.62398	6.09528
mmu-mir-301b	-1.07693	0.805733	-0.106922	0.0938088
mmu-mir-302a	1.30467	0.475988	0.383689	0.322404
mmu-mir-302b	1.15862	0.730979	0.212407	0.136095
mmu-mir-302c	-1.01318	0.967857	-0.0188932	0.0141888
mmu-mir-302d	1.49328	0.445811	0.578483	0.350849
mmu-mir-3072	1.11502	0.919554	0.157068	0.0364228
mmu-mir-3099	-1.01274	0.967857	-0.0182583	0.0141888
mmu-mir-30a	-2.2618	0.023489	-1.17747	1.62914
mmu-mir-30b	-1.94447	0.005064	-0.959379	2.29551
mmu-miR-30c	-4.19235	0.000139	-2.06776	3.85699
mmu-mir-30d	-1.99299	0.005194	-0.994933	2.2845
mmu-mir-30e	1.01145	0.967857	0.0164187	0.0141888
mmu-mir-31	1.00688	0.975081	0.00988509	0.0109593
mmu-mir-32	-1.24763	0.407832	-0.319194	0.389519
mmu-mir-320	-1.17136	0.519133	-0.228179	0.284721
mmu-mir-322	-5.55278	5.66e-05	-2.47321	4.24718
mmu-miR-323-3p	1.15726	0.52804	0.210717	0.277333
mmu-miR-323-5p	-1.08451	0.797131	-0.117045	0.0984703
mmu-miR-324-3p	-1.18893	0.761113	-0.249661	0.118551
mmu-miR-324-5p	-2.99594	0.000148	-1.58301	3.82974
mmu-mir-325	1.88034	0.02737	0.910994	1.56273
mmu-mir-326	-1.52145	0.165865	-0.605449	0.780245
mmu-miR-327	1.76447	0.017913	0.819238	1.74683
mmu-mir-328	-2.9069	0.004237	-1.53948	2.37294
mmu-mir-329	-1.43496	0.299848	-0.521007	0.523099
mmu-mir-33	-1.15212	0.626397	-0.204286	0.20315
mmu-mir-330	1.60545	0.150402	0.682975	0.822746
mmu-miR-331-3p	-1.88411	0.008502	-0.913884	2.07048
mmu-miR-331-5p	1.27616	0.376478	0.351809	0.42426
mmu-miR-335-3p	1.18971	0.477703	0.250607	0.320842
mmu-miR-335-5p	-1.4168	0.165865	-0.502639	0.780245
mmu-miR-337-3p	1.0202	0.958898	0.0288487	0.0182276
mmu-miR-337-5p	-1.03723	0.919554	-0.0527417	0.0364228
mmu-miR-338-3p	-1.11433	0.643172	-0.156172	0.191673
mmu-miR-338-5p	1.19819	0.459875	0.260858	0.33736
mmu-miR-339-3p	1.12749	0.721561	0.173117	0.141727
mmu-miR-339-5p	-1.18795	0.751485	-0.248469	0.12408
mmu-miR-340-3p	-1.79667	0.029204	-0.845326	1.53456
mmu-miR-340-5p	-1.03005	0.967857	-0.0427087	0.0141888
mmu-mir-341	-1.14128	0.799901	-0.190648	0.0969638
mmu-miR-342-3p	-6.96547	1.53e-05	-2.80022	4.81531
mmu-miR-342-5p	1.10931	0.76511	0.149668	0.116276
mmu-miR-343	1.26986	0.376478	0.344675	0.42426
mmu-miR-344	1.20017	0.64951	0.263233	0.187414
mmu-miR-345-3p	1.08293	0.798746	0.11494	0.0975913
mmu-miR-345-5p	-1.01405	0.962378	-0.020129	0.0166543
mmu-mir-346	1.45535	0.395941	0.541365	0.40237
mmu-miR-3470a+mmu-miR-3470b	1.15619	0.543877	0.209379	0.264499
mmu-miR-3471	1.2258	0.376478	0.293722	0.42426
mmu-miR-3472	1.32383	0.245776	0.404719	0.609461
mmu-miR-3473	1.13762	0.584896	0.186015	0.232921
mmu-miR-3474	-1.06191	0.840147	-0.0866554	0.0756447
mmu-mir-3475	-1.12274	0.775264	-0.167021	0.11055
mmu-mir-34a	-1.02076	0.962038	-0.0296411	0.0168078
mmu-miR-34b-3p	1.04407	0.884286	0.0622249	0.0534073
mmu-miR-34b-5p	-1.26867	0.302349	-0.343317	0.519491
mmu-mir-34c	-1.07651	0.776319	-0.106356	0.10996
mmu-mir-350	-2.22582	0.006393	-1.15434	2.1943
mmu-mir-351	-2.62059	0.005638	-1.38989	2.24887
mmu-mir-361	-2.0517	0.018624	-1.03682	1.72993
mmu-miR-362-3p	-5.43605	1.69e-05	-2.44256	4.77211
mmu-miR-362-5p	-1.87539	0.018832	-0.907193	1.7251
mmu-mir-363	1.71419	0.366681	0.777529	0.435712
mmu-miR-365	-4.51817	6.52e-05	-2.17574	4.18575
mmu-mir-367	1.23438	0.367381	0.303783	0.434883
mmu-miR-369-3p	1.69091	0.093936	0.757797	1.02717
mmu-miR-369-5p	1.22175	0.448718	0.288955	0.348027
mmu-mir-370	-1.0901	0.730979	-0.124466	0.136095
mmu-miR-374	-1.39971	0.186212	-0.485131	0.729992
mmu-mir-375	1.3139	0.376478	0.393851	0.42426
mmu-mir-376a	1.53138	0.335602	0.614835	0.474175
mmu-mir-376b	1.1915	0.651371	0.252779	0.186172
mmu-mir-376c	1.7079	0.017237	0.772226	1.76354
mmu-mir-377	-1.21073	0.735883	-0.275881	0.133191
mmu-miR-378	-3.68946	0.000302	-1.88341	3.51999
mmu-mir-379	-1.10028	0.797131	-0.137868	0.0984703
mmu-miR-380-3p	-1.57807	0.43939	-0.65816	0.35715
mmu-miR-380-5p	1.4265	0.146982	0.512477	0.832736
mmu-mir-381	1.00871	0.975053	0.0125045	0.0109718
mmu-mir-382	-1.11394	0.65901	-0.155677	0.181108
mmu-mir-383	-1.02227	0.955113	-0.0317809	0.0199452
mmu-miR-384-3p	-1.14089	0.735883	-0.190159	0.133191
mmu-miR-384-5p	-1.40345	0.349985	-0.488981	0.455951
mmu-miR-409-3p	1.2066	0.786445	0.270953	0.104332
mmu-miR-409-5p	-1.20023	0.651371	-0.263313	0.186172
mmu-mir-410	1.02844	0.943505	0.0404589	0.0252558
mmu-mir-411	1.56297	0.231253	0.644294	0.635913
mmu-mir-412	1.41955	0.245776	0.505429	0.609461
mmu-mir-421	1.26185	0.341039	0.33554	0.467196
mmu-miR-423-3p	-2.09304	0.001866	-1.0656	2.72909
mmu-miR-423-5p	-3.44468	0.0004	-1.78437	3.39794
mmu-mir-425	-2.29029	0.002466	-1.19553	2.60801
mmu-mir-429	1.11843	0.79577	0.161472	0.0992124
mmu-mir-431	1.28281	0.327305	0.359305	0.485047
mmu-miR-432	1.66717	0.077002	0.737398	1.1135
mmu-mir-433	1.22964	0.327305	0.298234	0.485047
mmu-miR-434-3p	1.37827	0.410709	0.462861	0.386466
mmu-miR-434-5p	1.34548	0.327305	0.428119	0.485047
mmu-mir-448	1.05402	0.854596	0.0759041	0.0682391
mmu-mir-449a	-1.14969	0.61314	-0.20125	0.21244
mmu-miR-449b	1.27478	0.376478	0.350248	0.42426
mmu-mir-449c	1.04724	0.930982	0.0665942	0.0310587
mmu-miR-450a-3p	1.23828	0.62838	0.308336	0.201778
mmu-miR-450a-5p	-8.60634	9.25e-05	-3.1054	4.03386
mmu-miR-450b-3p	-1.90452	0.025572	-0.929431	1.59224
mmu-miR-450b-5p	-1.5158	0.302349	-0.60008	0.519491
mmu-miR-451	-1.44759	0.395941	-0.533655	0.40237
mmu-mir-452	-1.10722	0.854596	-0.146936	0.0682391
mmu-miR-453	1.04034	0.907356	0.057051	0.0422223
mmu-mir-455	1.19096	0.612305	0.252123	0.213032
mmu-mir-463	1.14881	0.68938	0.200134	0.161541
mmu-miR-464	1.2556	0.366681	0.328376	0.435712
mmu-miR-465a-3p	-1.224	0.395941	-0.291604	0.40237
mmu-miR-465a-5p	1.16646	0.660647	0.222139	0.180031
mmu-miR-465b-5p	1.26224	0.28877	0.33599	0.539448
mmu-miR-465c-5p	-1.06073	0.919358	-0.0850578	0.0365153
mmu-miR-466a-3p+mmu-miR-466b-3-3p	-7.21485	1.85e-05	-2.85097	4.73283
mmu-miR-466a-5p+mmu-miR-466e-5p	-1.16523	0.706084	-0.220611	0.151144
mmu-miR-466c-5p	1.11643	0.70296	0.158894	0.153069
mmu-miR-466d-3p	-1.13959	0.584896	-0.188513	0.232921
mmu-miR-466d-5p	1.15485	0.540586	0.207701	0.267135
mmu-miR-466f-5p	-1.25	0.448718	-0.321933	0.348027
mmu-miR-466g	-1.03821	0.928283	-0.0541023	0.0323196
mmu-mir-466h	1.05086	0.944413	0.0715654	0.024838
mmu-mir-466i	1.26544	0.516623	0.339642	0.286826
mmu-miR-466j	1.26326	0.320715	0.337155	0.493881
mmu-miR-466k	1.02844	0.943505	0.0404629	0.0252558
mmu-mir-466l	1.59609	0.047872	0.674542	1.31992
mmu-miR-467a	-1.42748	0.150402	-0.513469	0.822746
mmu-mir-467b	-1.00132	0.996085	-0.00189707	0.0017036
mmu-mir-467c	-4.068	0.000446	-2.02432	3.35067
mmu-mir-467d	-1.08608	0.823865	-0.119126	0.0841439
mmu-mir-467e	1.08993	0.751746	0.124232	0.123929
mmu-miR-467f	-1.1078	0.666516	-0.147698	0.176189
mmu-miR-467g	1.08856	0.735883	0.122419	0.133191
mmu-miR-467h+mmu-miR-669d+mmu-miR-669l	-1.10979	0.676053	-0.150289	0.170019
mmu-mir-468	-1.02257	0.951713	-0.032195	0.021494
mmu-miR-469	-1.28057	0.448718	-0.356785	0.348027
mmu-mir-470	1.15375	0.61314	0.206331	0.21244
mmu-mir-471	1.28716	0.395941	0.36419	0.40237
mmu-mir-483	1.35598	0.231663	0.439333	0.635143
mmu-miR-484	-1.27809	0.281971	-0.353986	0.549796
mmu-mir-485	1.02271	0.949195	0.0323993	0.0226446
mmu-miR-486	-1.62656	0.069596	-0.701826	1.15742
mmu-mir-487b	1.55974	0.276477	0.641303	0.558341
mmu-mir-488	1.26603	0.395941	0.340308	0.40237
mmu-mir-489	1.09668	0.823006	0.133141	0.084597
mmu-mir-490	1.47249	0.118733	0.55826	0.925429
mmu-mir-491	1.47831	0.071285	0.563946	1.147
mmu-mir-493	1.02132	0.957812	0.030441	0.0187197
mmu-mir-494	1.40232	0.263812	0.487817	0.578705
mmu-mir-495	-1.10928	0.764311	-0.14963	0.11673
mmu-miR-496	1.08877	0.85224	0.122701	0.0694381
mmu-miR-497	-1.01158	0.975081	-0.0166102	0.0109593
mmu-mir-499	-1.37018	0.324475	-0.454368	0.488819
mmu-mir-500	-1.06417	0.884286	-0.089722	0.0534073
mmu-miR-501-3p	-2.23673	0.055545	-1.16139	1.25536
mmu-miR-501-5p	-1.13149	0.611812	-0.178218	0.213382
mmu-mir-503	-1.22067	0.438576	-0.287679	0.357955
mmu-mir-504	-1.52936	0.194545	-0.612931	0.71098
mmu-mir-505	1.37821	0.157451	0.462797	0.802855
mmu-miR-509-3p	-1.05464	0.870331	-0.0767441	0.0603155
mmu-miR-509-5p	1.35289	0.231663	0.436043	0.635143
mmu-mir-511	1.18052	0.657466	0.239424	0.182127
mmu-miR-532-3p	-1.21364	0.683169	-0.279345	0.165472
mmu-miR-532-5p	-4.01177	0.000152	-2.00424	3.81816
mmu-mir-539	1.4479	0.100362	0.533964	0.998431
mmu-miR-540-3p	-1.49517	0.245776	-0.580311	0.609461
mmu-miR-540-5p	1.03404	0.919554	0.0482967	0.0364228
mmu-mir-541	1.10618	0.721561	0.14559	0.141727
mmu-miR-542-3p	-1.15141	0.630768	-0.203397	0.20013
mmu-miR-542-5p	-1.23654	0.43939	-0.306312	0.35715
mmu-mir-543	-1.07651	0.776319	-0.106356	0.10996
mmu-mir-544	-1.10359	0.780216	-0.1422	0.107785
mmu-miR-546	-1.03054	0.950302	-0.0433999	0.0221384
mmu-mir-547	1.04773	0.879627	0.0672715	0.0557014
mmu-mir-551b	-1.06814	0.797131	-0.0951023	0.0984703
mmu-miR-568	1.35981	0.260247	0.443406	0.584614
mmu-miR-574-3p	-1.7823	0.011482	-0.833741	1.93998
mmu-miR-574-5p	-1.32921	0.176009	-0.410566	0.754465
mmu-miR-582-3p	-1.55849	0.076589	-0.640148	1.11583
mmu-miR-582-5p	1.40738	0.179225	0.493009	0.746601
mmu-miR-590-3p	1.31271	0.391833	0.392552	0.406899
mmu-miR-590-5p	-1.25	0.335602	-0.32193	0.474175
mmu-mir-592	-1.0384	0.943505	-0.0543568	0.0252558
mmu-miR-599	-1.39338	0.391833	-0.47859	0.406899
mmu-miR-615-3p	1.09505	0.873568	0.130995	0.0587033
mmu-miR-615-5p	-1.93162	0.026218	-0.94981	1.5814
mmu-mir-652	-1.8612	0.021499	-0.896231	1.66758
mmu-mir-653	-1.20213	0.64951	-0.265594	0.187414
mmu-miR-654-3p	1.45411	0.160044	0.540139	0.795761
mmu-miR-654-5p	1.17171	0.780551	0.22861	0.107599
mmu-mir-664	-1.94021	0.171587	-0.956215	0.765516
mmu-mir-665	1.838	0.026377	0.878135	1.57877
mmu-miR-666-3p	1.37481	0.280192	0.459232	0.552544
mmu-miR-666-5p	1.64951	0.247416	0.722038	0.606572
mmu-mir-667	1.33918	0.532481	0.42135	0.273696
mmu-mir-668	-1.03387	0.937894	-0.0480598	0.0278462
mmu-miR-669a	-1.59947	0.044815	-0.677598	1.34858
mmu-mir-669e	1.02563	0.943477	0.0365174	0.0252687
mmu-mir-669f	-2.52822	0.003092	-1.33812	2.50976
mmu-miR-669g	1.0049	0.983359	0.00704925	0.0072879
mmu-miR-669h-5p	-1.1471	0.797131	-0.197985	0.0984703
mmu-miR-669i	-1.05307	0.85224	-0.0746044	0.0694381
mmu-miR-669j	1.04906	0.879627	0.0690913	0.0557014
mmu-miR-669m	-1.40235	0.335602	-0.487847	0.474175
mmu-mir-669o	-1.77059	0.056102	-0.824234	1.25102
mmu-mir-670	-1.16408	0.497789	-0.21919	0.302955
mmu-miR-671-3p	1.36633	0.198269	0.450304	0.702745
mmu-miR-671-5p	-2.16917	0.009622	-1.11714	2.01673
mmu-mir-672	1.38474	0.240832	0.469612	0.618286
mmu-miR-673-3p	1.58109	0.231663	0.66092	0.635143
mmu-miR-673-5p	1.22679	0.666516	0.294888	0.176189
mmu-mir-674	-1.33331	0.215714	-0.415007	0.666122
mmu-miR-675-3p	1.05959	0.864748	0.0835061	0.0631104
mmu-miR-675-5p	1.13542	0.640026	0.183222	0.193802
mmu-mir-676	-1.12686	0.643172	-0.172308	0.191673
mmu-mir-677	-1.06823	0.865243	-0.0952217	0.0628619
mmu-miR-678	1.11023	0.690727	0.150854	0.160694
mmu-mir-679	-1.41628	0.1702	-0.502103	0.76904
mmu-miR-680	-1.32848	0.26074	-0.40978	0.583792
mmu-miR-681	-1.07533	0.797131	-0.104773	0.0984703
mmu-miR-682	1.02591	0.950302	0.0369076	0.0221384
mmu-miR-683	1.10263	0.751485	0.140953	0.12408
mmu-miR-684	-1.08938	0.730979	-0.123503	0.136095
mmu-miR-686	-1.41664	0.428266	-0.502471	0.368286
mmu-miR-687	-1.24624	0.590568	-0.317584	0.22873
mmu-miR-688	-1.22237	0.543877	-0.289681	0.264499
mmu-miR-689	1.5984	0.26372	0.676627	0.578857
mmu-miR-690	-1.18518	0.449698	-0.245105	0.347079
mmu-miR-691	1.62822	0.146982	0.703294	0.832736
mmu-miR-692	1.2086	0.435731	0.273332	0.360782
mmu-miR-693-3p	1.30635	0.446011	0.385546	0.350654
mmu-miR-693-5p	1.47745	0.146982	0.563106	0.832736
mmu-miR-694	1.06103	0.840147	0.0854656	0.0756447
mmu-miR-695	1.16667	0.592106	0.222401	0.227601
mmu-miR-696	1.08918	0.85224	0.123244	0.0694381
mmu-miR-697	-1.05671	0.891815	-0.0795803	0.0497252
mmu-mir-698	1.36905	0.376478	0.453177	0.42426
mmu-mir-700	-1.58931	0.1702	-0.668402	0.76904
mmu-mir-701	-1.00816	0.975081	-0.0117204	0.0109593
mmu-mir-702	1.11283	0.721561	0.154233	0.141727
mmu-miR-703	-1.19544	0.721561	-0.257543	0.141727
mmu-miR-704	-1.33701	0.305361	-0.419012	0.515186
mmu-miR-706	-1.40378	0.410709	-0.48932	0.386466
mmu-miR-707	1.29755	0.335602	0.37579	0.474175
mmu-mir-708	1.05078	0.863435	0.0714663	0.0637704
mmu-miR-709	1.27808	0.414445	0.353974	0.382533
mmu-miR-710	1.20843	0.516048	0.273137	0.28731
mmu-miR-711	-1.00753	0.980127	-0.0108208	0.00871765
mmu-miR-712	1.37132	0.223456	0.455562	0.650808
mmu-miR-713	1.29827	0.440903	0.376589	0.355657
mmu-miR-714	1.14661	0.66445	0.197376	0.177538
mmu-miR-715	1.18173	0.657017	0.240904	0.182423
mmu-miR-717	1.01208	0.967857	0.0173257	0.0141888
mmu-miR-718	1.17361	0.73232	0.23095	0.135299
mmu-miR-719	-1.36298	0.254043	-0.44676	0.595093
mmu-miR-720	1.34876	0.296922	0.431633	0.527358
mmu-mir-741	1.33199	0.571175	0.413584	0.243231
mmu-mir-742	-1.00841	0.975081	-0.0120873	0.0109593
mmu-mir-743a	-1.20426	0.577332	-0.268152	0.238574
mmu-miR-743b-3p	-1.20296	0.571175	-0.266584	0.243231
mmu-miR-743b-5p	1.05902	0.845411	0.0827263	0.0729321
mmu-mir-744	-1.29586	0.55621	-0.373909	0.254761
mmu-mir-758	1.05115	0.926762	0.0719623	0.0330318
mmu-miR-759	1.48829	0.281971	0.573654	0.549796
mmu-mir-760	1.47152	0.116403	0.557308	0.934036
mmu-miR-761	-1.28349	0.240832	-0.360067	0.618286
mmu-miR-762	-1.18734	0.444955	-0.247739	0.351684
mmu-miR-763	-1.39719	0.445811	-0.482524	0.350849
mmu-miR-764-3p	1.35312	0.24272	0.436293	0.614894
mmu-miR-764-5p	1.38255	0.165865	0.467335	0.780245
mmu-miR-767	1.39949	0.324475	0.484903	0.488819
mmu-miR-770-3p	1.17385	0.540586	0.231243	0.267135
mmu-miR-770-5p	1.27923	0.438576	0.355273	0.357955
mmu-miR-7a	-2.32348	0.000826	-1.21629	3.08302
mmu-mir-7b	-1.30701	0.338788	-0.386267	0.470072
mmu-mir-802	1.02978	0.939908	0.0423296	0.0269147
mmu-miR-804	-1.22694	0.62838	-0.295067	0.201778
mmu-mir-871	1.03349	0.926632	0.0475314	0.0330927
mmu-mir-872	-2.49583	0.000861	-1.31952	3.065
mmu-miR-873	1.46857	0.090489	0.554413	1.0434
mmu-mir-874	-1.1023	0.840147	-0.14052	0.0756447
mmu-miR-875-3p	1.43738	0.130914	0.523446	0.883014
mmu-miR-875-5p	1.24751	0.385288	0.319049	0.414215
mmu-miR-876-3p	1.10457	0.730979	0.143484	0.136095
mmu-miR-876-5p	1.56356	0.060226	0.644832	1.22022
mmu-mir-877	1.18774	0.462169	0.248215	0.335199
mmu-miR-878-3p	1.12238	0.761113	0.166559	0.118551
mmu-miR-878-5p	-1.02274	0.962038	-0.0324369	0.0168078
mmu-mir-879	1.51229	0.127602	0.596733	0.894143
mmu-mir-880	1.22569	0.376478	0.29359	0.42426
mmu-mir-881	-1.05071	0.895642	-0.0713691	0.0478655
mmu-miR-882	1.54146	0.120266	0.624297	0.919857
mmu-miR-883a-3p	1.20678	0.458458	0.271158	0.3387
mmu-miR-883a-5p	-1.15291	0.590904	-0.205283	0.228483
mmu-miR-883b-3p	1.37265	0.2968	0.456965	0.527536
mmu-miR-883b-5p	1.02698	0.943505	0.038414	0.0252558
mmu-miR-9	-1.35861	0.301838	-0.442136	0.520226
mmu-miR-92a	-3.35025	0.006039	-1.74427	2.21903
mmu-mir-92b	-1.44618	0.401973	-0.532244	0.395803
mmu-mir-93	-19.2103	8.03e-07	-4.26381	6.09528
mmu-mir-96	-4.19491	7.21e-05	-2.06864	4.14206
mmu-mir-98	-15.2758	1.55e-06	-3.93318	5.80967
mmu-mir-99a	-8.28505	7.46e-06	-3.05051	5.12726
mmu-mir-99b	-6.59316	7.6e-06	-2.72097	5.11919

## Sheet: S839F vs WT diff expression
Name	Fold Change	p-Adj	Log Fold Change	NegLog10(p-adj)
mcmv-miR-m01-1	1.14125	0.726784	0.190615	0.138595
mcmv-miR-m01-2	1.33093	0.46683	0.412438	0.330841
mcmv-miR-m01-3	1.41043	0.396611	0.496133	0.401635
mcmv-miR-m01-4	-1.36945	0.553198	-0.453593	0.257119
mcmv-miR-m107-1-3p	1.02304	0.953994	0.0328673	0.0204544
mcmv-miR-m107-1-5p	-1.08025	0.845489	-0.111363	0.072892
mcmv-miR-m108-1	1.14673	0.722234	0.197521	0.141322
mcmv-miR-m108-2-3p	1.15769	0.776907	0.211249	0.109631
mcmv-miR-m108-2-5p.1	-1.06226	0.897412	-0.0871437	0.0470081
mcmv-miR-m108-2-5p.2	-1.82092	0.096292	-0.864667	1.01641
mcmv-miR-m21-1	1.01032	0.982452	0.0148099	0.00768866
mcmv-miR-m22-1	1.13826	0.797286	0.186826	0.0983859
mcmv-miR-M23-1-3p	1.3965	0.335584	0.481813	0.474199
mcmv-miR-M23-1-5p	1.09535	0.843553	0.131388	0.0738876
mcmv-miR-M23-2	-1.10366	0.843553	-0.142293	0.0738876
mcmv-miR-M44-1	-1.39573	0.464632	-0.481019	0.332891
mcmv-miR-M55-1	1.40406	0.511133	0.489606	0.291466
mcmv-miR-m59-1	-1.04918	0.942225	-0.0692594	0.0258454
mcmv-miR-m59-2	1.00509	0.992979	0.00733089	0.00305994
mcmv-miR-M87-1	1.04201	0.953994	0.0593665	0.0204544
mcmv-miR-m88-1	1.23479	0.575693	0.304269	0.239809
mcmv-miR-M95-1-3p	-1.38736	0.508746	-0.472342	0.293499
mcmv-miR-M95-1-5p	-1.21425	0.619623	-0.280071	0.207872
mghv-mir-M1-1	1.10402	0.843247	0.142766	0.0740452
mghv-mir-M1-2	1.09399	0.836928	0.129594	0.0773119
mghv-mir-M1-3	1.19234	0.722234	0.2538	0.141322
mghv-mir-M1-4	1.01841	0.967756	0.0263141	0.0142341
mghv-mir-M1-5	1.27307	0.449771	0.348315	0.347009
mghv-mir-M1-6	-1.39131	0.367988	-0.47644	0.434166
mghv-miR-M1-7-3p	1.03745	0.930805	0.0530372	0.0311413
mghv-miR-M1-7-5p	-1.11428	0.789415	-0.156111	0.102695
mghv-mir-M1-8	1.21731	0.636523	0.283694	0.196186
mghv-miR-M1-9	-1.42268	0.403584	-0.50861	0.394066
mmu-let-7a	-1.64822	0.131724	-0.720912	0.880335
mmu-let-7b	-3.96956	0.001187	-1.98898	2.92555
mmu-let-7c	-2.39507	0.011138	-1.26007	1.95319
mmu-let-7d	-2.75819	0.005371	-1.46372	2.26994
mmu-let-7e	-2.91988	0.002181	-1.54591	2.66134
mmu-let-7f	-1.9602	0.064533	-0.971	1.19022
mmu-let-7g	-2.45855	0.019022	-1.29781	1.72074
mmu-let-7i	-3.22744	0.002996	-1.69039	2.52346
mmu-miR-1	-1.25997	0.659072	-0.333394	0.181067
mmu-mir-100	1.04796	0.942225	0.0675791	0.0258454
mmu-mir-101a	1.01577	0.97295	0.0225711	0.0119095
mmu-mir-101b	-1.12336	0.784739	-0.167825	0.105275
mmu-miR-103	-2.98647	0.001633	-1.57844	2.78701
mmu-miR-105	1.1082	0.797286	0.148215	0.0983859
mmu-miR-106a+mmu-miR-17	-2.84636	0.009809	-1.50912	2.00838
mmu-mir-106b	-4.99723	0.000679	-2.32113	3.16813
mmu-mir-107	-1.68707	0.163641	-0.754521	0.786108
mmu-mir-10a	1.16746	0.784739	0.22337	0.105275
mmu-mir-10b	1.86062	0.028167	0.895782	1.55026
mmu-miR-1186	1.68706	0.241278	0.754509	0.617482
mmu-miR-1186b	-1.14	0.818512	-0.189031	0.0869749
mmu-miR-1187	1.01584	0.96932	0.0226727	0.0135328
mmu-mir-1188	1.1971	0.599111	0.259538	0.222493
mmu-miR-1190	1.03967	0.928309	0.0561308	0.0323074
mmu-miR-1191	1.31986	0.52792	0.400382	0.277432
mmu-miR-1192	2.74487	0.018976	1.45674	1.7218
mmu-mir-1193	1.02597	0.962675	0.0369829	0.0165203
mmu-miR-1194	1.22041	0.619623	0.287361	0.207872
mmu-miR-1195	-1.04226	0.931149	-0.059712	0.0309808
mmu-miR-1196	1.16173	0.690511	0.216274	0.160829
mmu-mir-1197	1.14388	0.722234	0.193934	0.141322
mmu-mir-1198	-2.46559	0.03164	-1.30193	1.49976
mmu-mir-1199	-1.25854	0.526948	-0.331755	0.278232
mmu-mir-122	1.56578	0.137137	0.646881	0.862845
mmu-mir-1224	-1.35275	0.526338	-0.435891	0.278735
mmu-miR-124	1.33214	0.451966	0.413751	0.344894
mmu-miR-125a-3p	1.13153	0.76771	0.178273	0.114803
mmu-miR-125a-5p	-1.35545	0.370982	-0.438769	0.430647
mmu-miR-125b-3p	1.11804	0.797286	0.160974	0.0983859
mmu-miR-125b-5p	1.14203	0.770541	0.191606	0.113204
mmu-miR-126-3p	-1.84534	0.119641	-0.883888	0.92212
mmu-miR-126-5p	-1.09367	0.897412	-0.129176	0.0470081
mmu-mir-127	1.20913	0.764637	0.273969	0.116545
mmu-miR-1274a	1.52014	0.218242	0.604207	0.661062
mmu-miR-128	1.44796	0.335584	0.534022	0.474199
mmu-miR-129-3p	-1.54672	0.119641	-0.629216	0.92212
mmu-miR-129-5p	1.03073	0.951653	0.043664	0.0215214
mmu-mir-1306	-1.05976	0.912289	-0.083744	0.0398676
mmu-mir-130a	-2.33255	0.009809	-1.22191	2.00838
mmu-mir-130b	-1.40938	0.208534	-0.495065	0.680823
mmu-mir-132	-1.83614	0.046628	-0.876673	1.33135
mmu-miR-133a	1.12999	0.790389	0.17631	0.102159
mmu-mir-133b	-1.01554	0.96932	-0.0222453	0.0135328
mmu-mir-134	1.05056	0.912289	0.0711526	0.0398676
mmu-miR-135a	1.04969	0.91745	0.0699642	0.0374176
mmu-mir-135b	-1.49175	0.183021	-0.577006	0.737499
mmu-mir-136	-1.38498	0.619623	-0.469869	0.207872
mmu-mir-137	1.21494	0.657617	0.280883	0.182027
mmu-miR-138	-1.14162	0.845489	-0.191084	0.072892
mmu-miR-139-3p	-1.28735	0.722234	-0.364406	0.141322
mmu-miR-139-5p	1.20384	0.619623	0.267646	0.207872
mmu-mir-140	-3.17301	0.001884	-1.66585	2.72492
mmu-mir-141	1.00525	0.989205	0.00754833	0.0047137
mmu-miR-142-3p	1.35208	0.358959	0.435177	0.444955
mmu-miR-142-5p	1.00059	0.996954	0.00085637	0.00132488
mmu-mir-143	-3.92619	0.001633	-1.97313	2.78701
mmu-mir-144	-1.15173	0.776478	-0.2038	0.109871
mmu-miR-145	-1.19659	0.649521	-0.258928	0.187407
mmu-mir-146a	-1.13962	0.753808	-0.188558	0.122739
mmu-mir-146b	1.03735	0.925783	0.0529078	0.0334908
mmu-mir-147	-1.29096	0.635571	-0.368447	0.196836
mmu-mir-148a	-3.76338	0.001633	-1.91203	2.78701
mmu-mir-148b	-7.58253	9.49e-05	-2.92268	4.02273
mmu-mir-149	-1.19188	0.649521	-0.253245	0.187407
mmu-mir-150	1.30004	0.568989	0.378559	0.244896
mmu-miR-151-3p	-2.52206	0.007228	-1.3346	2.14098
mmu-miR-151-5p	-2.9925	0.001921	-1.58135	2.71647
mmu-mir-152	-3.1002	0.001884	-1.63236	2.72492
mmu-mir-153	-1.0939	0.843553	-0.129481	0.0738876
mmu-mir-154	-1.0678	0.897949	-0.0946479	0.0467483
mmu-mir-155	1.08001	0.845489	0.11105	0.072892
mmu-mir-15a	-2.61301	0.009078	-1.38571	2.04201
mmu-mir-15b	-1.23273	0.538368	-0.301856	0.268921
mmu-miR-16	-2.15393	0.019022	-1.10697	1.72074
mmu-miR-181a	-2.26271	0.010663	-1.17805	1.97212
mmu-miR-181b+mmu-miR-181d	1.39332	0.46683	0.478529	0.330841
mmu-mir-181c	-1.04781	0.91745	-0.067379	0.0374176
mmu-mir-182	-1.84434	0.033112	-0.883104	1.48001
mmu-mir-183	-4.57141	0.001633	-2.19264	2.78701
mmu-miR-1839-3p	-1.53806	0.270342	-0.621108	0.568086
mmu-miR-1839-5p	-1.9669	0.109417	-0.975927	0.960915
mmu-mir-184	1.36705	0.360317	0.451061	0.443315
mmu-mir-185	-1.48613	0.214142	-0.571562	0.669298
mmu-mir-186	1.10183	0.816212	0.139896	0.088197
mmu-mir-187	1.14996	0.738632	0.201588	0.131572
mmu-miR-188-3p	-1.33111	0.710322	-0.412635	0.148545
mmu-miR-188-5p	1.02658	0.962675	0.0378478	0.0165203
mmu-miR-1892	1.37974	0.356986	0.464394	0.447349
mmu-miR-1893	1.02477	0.952677	0.0352933	0.0210543
mmu-miR-1894-3p	1.23004	0.604232	0.298705	0.218796
mmu-miR-1894-5p	1.21858	0.738632	0.285206	0.131572
mmu-miR-1895	-1.03592	0.94089	-0.0509084	0.0264611
mmu-miR-1896	-1.29343	0.510036	-0.371202	0.292399
mmu-miR-1897-3p	-1.53638	0.502626	-0.619535	0.298755
mmu-miR-1898	1.37877	0.358959	0.463377	0.444955
mmu-miR-1899	1.03339	0.951164	0.0473824	0.0217446
mmu-mir-18a	-2.00593	0.068511	-1.00427	1.16424
mmu-mir-18b	1.178	0.797286	0.236343	0.0983859
mmu-miR-190	-1.62094	0.07926	-0.696831	1.10095
mmu-miR-1900	1.05187	0.917918	0.0729553	0.0371961
mmu-miR-1901	-1.12045	0.784739	-0.164081	0.105275
mmu-miR-1902	-1.28285	0.52792	-0.359347	0.277432
mmu-miR-1903	1.37642	0.498724	0.460916	0.30214
mmu-miR-1904	-1.18976	0.623984	-0.250668	0.204827
mmu-miR-1905	1.01813	0.977213	0.0259288	0.0100108
mmu-miR-1906	1.18454	0.672413	0.244331	0.172364
mmu-miR-1907	-1.207	0.636523	-0.271426	0.196186
mmu-mir-190b	1.00164	0.996468	0.00236592	0.00153664
mmu-mir-191	-1.20154	0.611943	-0.264885	0.213289
mmu-mir-192	1.11312	0.797286	0.154612	0.0983859
mmu-miR-1927	1.37152	0.619623	0.455775	0.207872
mmu-miR-1928	1.2923	0.42218	0.369944	0.374502
mmu-mir-1929	-1.10048	0.817153	-0.138136	0.0876966
mmu-miR-193	-1.28355	0.510036	-0.360144	0.292399
mmu-mir-1930	-2.20739	0.073431	-1.14234	1.13412
mmu-miR-1931	-1.2393	0.735629	-0.309529	0.133341
mmu-miR-1932	1.27446	0.506323	0.349885	0.295572
mmu-miR-1933-3p	1.1967	0.738632	0.259065	0.131572
mmu-miR-1933-5p	-1.24022	0.619623	-0.310597	0.207872
mmu-mir-1934	-1.12972	0.797286	-0.175964	0.0983859
mmu-miR-1935	-1.02314	0.955906	-0.0330035	0.0195848
mmu-miR-1936	-1.0749	0.912289	-0.104199	0.0398676
mmu-miR-1937a+mmu-miR-1937b	1.25528	0.576086	0.32801	0.239513
mmu-miR-1937c	1.05209	0.917918	0.0732535	0.0371961
mmu-miR-1938	-1.12608	0.84542	-0.171307	0.0729275
mmu-miR-1939	-1.40987	0.444051	-0.495567	0.352567
mmu-mir-193b	1.02781	0.942225	0.0395749	0.0258454
mmu-miR-194	1.08529	0.845489	0.118079	0.072892
mmu-miR-1940	1.04958	0.91745	0.0698166	0.0374176
mmu-miR-1941-3p	1.31829	0.495189	0.398664	0.305229
mmu-miR-1941-5p	1.30755	0.46683	0.386864	0.330841
mmu-miR-1942	-1.16647	0.710322	-0.222153	0.148545
mmu-mir-1943	-1.04409	0.91745	-0.0622527	0.0374176
mmu-miR-1944	-1.14532	0.722234	-0.195749	0.141322
mmu-miR-1945	1.34493	0.349779	0.427534	0.456206
mmu-miR-1946a	-1.11416	0.818512	-0.15596	0.0869749
mmu-miR-1946b	-1.30578	0.444051	-0.384907	0.352567
mmu-mir-1947	1.1026	0.840232	0.140905	0.0756008
mmu-mir-1948	1.04045	0.942225	0.0572088	0.0258454
mmu-miR-1949	1.11546	0.91745	0.157638	0.0374176
mmu-miR-195	-1.10948	0.843553	-0.149888	0.0738876
mmu-miR-1950	-2.52267	0.003165	-1.33495	2.49963
mmu-miR-1951	-1.38665	0.619623	-0.471602	0.207872
mmu-miR-1952	1.22338	0.760079	0.29087	0.119141
mmu-miR-1953	-1.33697	0.498724	-0.418967	0.30214
mmu-miR-1954	-1.11692	0.784739	-0.159528	0.105275
mmu-mir-1955	-1.11391	0.843553	-0.15563	0.0738876
mmu-miR-1956	1.2852	0.52792	0.361998	0.277432
mmu-miR-1957	1.10797	0.797486	0.147924	0.0982769
mmu-miR-1958	1.23119	0.526338	0.300054	0.278735
mmu-miR-1959	1.48504	0.294564	0.570503	0.53082
mmu-miR-1960	1.44827	0.370982	0.534327	0.430647
mmu-miR-1961	1.11351	0.790389	0.155119	0.102159
mmu-miR-1962	-1.08837	0.843553	-0.122174	0.0738876
mmu-miR-1963	1.00246	0.995351	0.0035436	0.00202374
mmu-mir-1964	-1.04712	0.923305	-0.0664266	0.0346548
mmu-miR-1965	-1.15068	0.722234	-0.202482	0.141322
mmu-mir-1966	-1.01996	0.959493	-0.028507	0.0179582
mmu-miR-1967	1.24273	0.520898	0.313517	0.283247
mmu-mir-1968	-1.00893	0.982452	-0.0128321	0.00768866
mmu-miR-1969	1.08239	0.883759	0.114218	0.0536662
mmu-miR-196a	-2.26133	0.019022	-1.17717	1.72074
mmu-mir-196b	-3.49907	0.001633	-1.80697	2.78701
mmu-miR-1970	1.26017	0.679391	0.333613	0.16788
mmu-miR-1971	1.66077	0.240539	0.731853	0.618814
mmu-mir-1981	-2.1198	0.143437	-1.08393	0.843339
mmu-mir-1982	1.16562	0.797286	0.221103	0.0983859
mmu-miR-1983	-4.33493	0.001633	-2.11601	2.78701
mmu-miR-199a-3p	-1.23101	0.672971	-0.299837	0.172004
mmu-miR-199a-5p	-1.25397	0.521389	-0.326507	0.282838
mmu-mir-19a	-4.44179	0.003329	-2.15114	2.47769
mmu-miR-19b	-2.33629	0.019083	-1.22422	1.71935
mmu-mir-200a	1.25574	0.572686	0.328536	0.242083
mmu-mir-200b	1.01168	0.982452	0.0167593	0.00768866
mmu-mir-200c	1.45346	0.370982	0.539494	0.430647
mmu-mir-201	1.05029	0.912289	0.0707836	0.0398676
mmu-miR-202-3p	1.31261	0.500866	0.392436	0.300278
mmu-miR-202-5p	1.05246	0.912289	0.0737608	0.0398676
mmu-mir-203	-1.04408	0.917918	-0.0622275	0.0371961
mmu-mir-204	-1.06257	0.883759	-0.0875516	0.0536662
mmu-mir-205	-1.20552	0.636523	-0.269651	0.196186
mmu-mir-206	-2.00264	0.020512	-1.0019	1.68799
mmu-miR-207	-1.04233	0.923305	-0.0598171	0.0346548
mmu-mir-208a	-1.22682	0.72883	-0.294922	0.137374
mmu-mir-208b	-1.24565	0.619623	-0.316904	0.207872
mmu-miR-20a+mmu-miR-20b	-2.387	0.064533	-1.2552	1.19022
mmu-miR-21	-2.89401	0.017812	-1.53307	1.74929
mmu-mir-210	-2.8051	0.012673	-1.48805	1.89712
mmu-mir-211	1.00244	0.995351	0.0035115	0.00202374
mmu-mir-212	-1.28048	0.760079	-0.356681	0.119141
mmu-miR-2132	1.0481	0.923305	0.0677829	0.0346548
mmu-miR-2133	1.57464	0.158564	0.655018	0.799795
mmu-miR-2134	-1.38259	0.349779	-0.467375	0.456206
mmu-miR-2135	-1.53238	0.457232	-0.615772	0.339863
mmu-miR-2136	-1.01966	0.962675	-0.0280942	0.0165203
mmu-miR-2137	1.01188	0.97295	0.0170384	0.0119095
mmu-miR-2138	1.30497	0.425826	0.384014	0.370768
mmu-miR-2139	1.22168	0.683378	0.288872	0.165339
mmu-mir-214	-1.09318	0.818512	-0.128535	0.0869749
mmu-miR-2140	1.3007	0.42218	0.379293	0.374502
mmu-miR-2141	2.71462	0.047184	1.44075	1.32621
mmu-miR-2145	-1.13817	0.735629	-0.186715	0.133341
mmu-miR-2146	-1.00678	0.986469	-0.00975115	0.00591656
mmu-mir-216a	1.10915	0.798103	0.149455	0.0979411
mmu-mir-216b	1.54624	0.251483	0.628762	0.599491
mmu-mir-217	-1.09473	0.917918	-0.130581	0.0371961
mmu-miR-218	-1.32607	0.722234	-0.407152	0.141322
mmu-miR-2182	1.29372	0.711497	0.371524	0.147827
mmu-miR-2183	-1.581	0.449771	-0.660841	0.347009
mmu-miR-219	-1.47575	0.270248	-0.561444	0.568238
mmu-mir-22	-1.6822	0.088623	-0.75035	1.05245
mmu-miR-220	-1.12958	0.770816	-0.175788	0.113049
mmu-mir-221	-1.67245	0.100929	-0.74196	0.995984
mmu-mir-222	-1.23222	0.710322	-0.30126	0.148545
mmu-mir-223	1.30465	0.568989	0.383668	0.244896
mmu-mir-224	-1.27806	0.574117	-0.353955	0.241
mmu-mir-23a	-2.08134	0.016931	-1.05751	1.77132
mmu-mir-23b	-2.70872	0.002181	-1.43761	2.66134
mmu-miR-24	-2.87653	0.002344	-1.52433	2.63004
mmu-mir-25	-1.59926	0.128242	-0.677401	0.89197
mmu-miR-26a	1.28558	0.429151	0.362417	0.36739
mmu-mir-26b	-1.12921	0.797286	-0.175318	0.0983859
mmu-mir-27a	-2.44706	0.014586	-1.29105	1.83606
mmu-mir-27b	-2.65875	0.002181	-1.41075	2.66134
mmu-miR-28	-1.17574	0.681289	-0.23357	0.166669
mmu-miR-2861	1.19438	0.74031	0.256265	0.130586
mmu-miR-290-3p	1.05552	0.91745	0.0779607	0.0374176
mmu-miR-290-5p	1.04732	0.917918	0.0667068	0.0371961
mmu-miR-291a-3p	-1.00907	0.982452	-0.0130309	0.00768866
mmu-miR-291a-5p	1.22489	0.54623	0.292655	0.262624
mmu-miR-291b-3p	-1.04876	0.952677	-0.0686836	0.0210543
mmu-miR-291b-5p	-1.14866	0.797286	-0.199955	0.0983859
mmu-miR-292-3p	-1.13251	0.818512	-0.17952	0.0869749
mmu-miR-292-5p	-1.08987	0.91745	-0.124155	0.0374176
mmu-mir-293	-1.40833	0.349779	-0.493986	0.456206
mmu-mir-294	-2.06129	0.212151	-1.04355	0.673355
mmu-mir-295	-1.19389	0.722234	-0.255664	0.141322
mmu-miR-296-3p	1.34438	0.529103	0.426938	0.27646
mmu-miR-296-5p	-1.45819	0.574144	-0.544182	0.240979
mmu-miR-297a+mmu-miR-466f+mmu-miR-669b	-1.63165	0.370982	-0.706331	0.430647
mmu-miR-297b-3p	-1.38519	0.42218	-0.470083	0.374502
mmu-miR-297b-5p	1.19056	0.710322	0.251646	0.148545
mmu-mir-297c	-1.54422	0.42218	-0.626876	0.374502
mmu-mir-298	-1.69532	0.42218	-0.761556	0.374502
mmu-miR-299	-1.14866	0.797286	-0.199946	0.0983859
mmu-mir-29a	-2.18577	0.014656	-1.12814	1.83398
mmu-miR-29b	-4.16666	0.00285	-2.05889	2.54516
mmu-mir-29c	-1.6892	0.07926	-0.756344	1.10095
mmu-mir-300	1.19922	0.649521	0.262101	0.187407
mmu-mir-301a	-5.28524	0.000166	-2.40197	3.77989
mmu-mir-301b	-1.24039	0.568989	-0.310796	0.244896
mmu-mir-302a	1.53416	0.370982	0.617452	0.430647
mmu-mir-302b	1.17379	0.741228	0.23117	0.130048
mmu-mir-302c	1.70595	0.19331	0.770578	0.713746
mmu-mir-302d	1.39046	0.636523	0.475567	0.196186
mmu-mir-3072	1.53548	0.619623	0.618687	0.207872
mmu-mir-3099	-1.12489	0.797286	-0.16978	0.0983859
mmu-mir-30a	-1.23442	0.738632	-0.30383	0.131572
mmu-mir-30b	-1.66535	0.061159	-0.735827	1.21354
mmu-miR-30c	-1.5633	0.175292	-0.644593	0.756238
mmu-mir-30d	-1.42488	0.271184	-0.510844	0.566736
mmu-mir-30e	1.00542	0.989205	0.00779497	0.0047137
mmu-mir-31	-1.02825	0.943395	-0.0401967	0.0253064
mmu-mir-32	-1.02818	0.952677	-0.0400895	0.0210543
mmu-mir-320	-1.24954	0.508746	-0.321394	0.293499
mmu-mir-322	-2.30025	0.042646	-1.20179	1.37012
mmu-miR-323-3p	-1.06154	0.883759	-0.0861566	0.0536662
mmu-miR-323-5p	1.03359	0.942225	0.0476652	0.0258454
mmu-miR-324-3p	-1.27534	0.784739	-0.350883	0.105275
mmu-miR-324-5p	-2.4577	0.004177	-1.29731	2.37914
mmu-mir-325	1.29917	0.526948	0.377586	0.278232
mmu-mir-326	-1.34246	0.506323	-0.424878	0.295572
mmu-miR-327	1.43852	0.31776	0.524588	0.497901
mmu-mir-328	-2.08139	0.036867	-1.05755	1.43336
mmu-mir-329	-1.79698	0.086273	-0.845572	1.06413
mmu-mir-33	-1.15739	0.74031	-0.210872	0.130586
mmu-mir-330	1.43015	0.432183	0.51617	0.364332
mmu-miR-331-3p	-1.49791	0.175292	-0.582954	0.756238
mmu-miR-331-5p	1.07997	0.912289	0.110988	0.0398676
mmu-miR-335-3p	1.09296	0.823357	0.128242	0.0844118
mmu-miR-335-5p	1.31868	0.498724	0.399099	0.30214
mmu-miR-337-3p	-1.2269	0.687658	-0.295012	0.162628
mmu-miR-337-5p	-1.07008	0.883759	-0.0977209	0.0536662
mmu-miR-338-3p	-1.0164	0.96932	-0.023465	0.0135328
mmu-miR-338-5p	-1.09892	0.840232	-0.136091	0.0756008
mmu-miR-339-3p	-1.21939	0.722234	-0.286159	0.141322
mmu-miR-339-5p	1.04195	0.950313	0.0592898	0.0221333
mmu-miR-340-3p	-1.60651	0.172894	-0.683926	0.76222
mmu-miR-340-5p	-1.03367	0.953826	-0.0477797	0.0205308
mmu-mir-341	1.04428	0.952677	0.0625076	0.0210543
mmu-miR-342-3p	-3.01124	0.002947	-1.59036	2.53062
mmu-miR-342-5p	1.17383	0.729587	0.231224	0.136923
mmu-miR-343	-1.36411	0.386064	-0.447958	0.413341
mmu-miR-344	1.20252	0.738632	0.266063	0.131572
mmu-miR-345-3p	-1.0224	0.962675	-0.0319561	0.0165203
mmu-miR-345-5p	-1.06891	0.850376	-0.0961408	0.070389
mmu-mir-346	1.35618	0.599111	0.439551	0.222493
mmu-miR-3470a+mmu-miR-3470b	-1.12322	0.784739	-0.16764	0.105275
mmu-miR-3471	1.0227	0.953994	0.0323862	0.0204544
mmu-miR-3472	1.19975	0.726784	0.262735	0.138595
mmu-miR-3473	1.17681	0.669826	0.234883	0.174038
mmu-miR-3474	-1.10858	0.797286	-0.148718	0.0983859
mmu-mir-3475	1.00362	0.992979	0.00521522	0.00305994
mmu-mir-34a	1.03955	0.929759	0.0559599	0.0316296
mmu-miR-34b-3p	1.11126	0.797286	0.152192	0.0983859
mmu-miR-34b-5p	-1.15191	0.722234	-0.204023	0.141322
mmu-mir-34c	1.08001	0.845489	0.11105	0.072892
mmu-mir-350	1.09168	0.876544	0.126552	0.0572263
mmu-mir-351	-1.89581	0.119403	-0.922811	0.922985
mmu-mir-361	-1.89807	0.040717	-0.924533	1.39022
mmu-miR-362-3p	-3.24127	0.001884	-1.69656	2.72492
mmu-miR-362-5p	-1.40829	0.349779	-0.493942	0.456206
mmu-mir-363	-1.16064	0.846965	-0.214919	0.0721345
mmu-miR-365	-2.18347	0.007228	-1.12662	2.14098
mmu-mir-367	1.21658	0.573972	0.282835	0.241109
mmu-miR-369-3p	1.14657	0.797286	0.19733	0.0983859
mmu-miR-369-5p	1.17839	0.679391	0.236813	0.16788
mmu-mir-370	-1.01549	0.96932	-0.0221746	0.0135328
mmu-miR-374	-1.21727	0.619623	-0.283645	0.207872
mmu-mir-375	-1.00911	0.986469	-0.01309	0.00591656
mmu-mir-376a	1.20613	0.672971	0.270387	0.172004
mmu-mir-376b	-1.08466	0.908454	-0.117247	0.0416971
mmu-mir-376c	-1.06501	0.881535	-0.0908688	0.0547604
mmu-mir-377	-1.71399	0.429151	-0.777361	0.36739
mmu-miR-378	-1.93092	0.057967	-0.94929	1.23682
mmu-mir-379	1.11581	0.797789	0.158085	0.098112
mmu-miR-380-3p	-2.50155	0.079256	-1.32282	1.10097
mmu-miR-380-5p	1.18947	0.672712	0.25032	0.172171
mmu-mir-381	-1.12561	0.797286	-0.170712	0.0983859
mmu-mir-382	1.04008	0.923305	0.0567004	0.0346548
mmu-mir-383	-1.0534	0.928309	-0.0750582	0.0323074
mmu-miR-384-3p	-1.13438	0.797789	-0.181902	0.098112
mmu-miR-384-5p	-1.04849	0.94089	-0.0683147	0.0264611
mmu-miR-409-3p	1.1778	0.845489	0.236091	0.072892
mmu-miR-409-5p	1.06936	0.928936	0.096754	0.0320142
mmu-mir-410	-1.1797	0.664401	-0.238425	0.17757
mmu-mir-411	1.40388	0.398095	0.489415	0.400013
mmu-mir-412	1.33421	0.46683	0.415989	0.330841
mmu-mir-421	1.03222	0.942225	0.045744	0.0258454
mmu-miR-423-3p	-1.7413	0.035169	-0.800161	1.45384
mmu-miR-423-5p	-2.0144	0.015623	-1.01035	1.80624
mmu-mir-425	-1.56196	0.137366	-0.643358	0.862121
mmu-mir-429	-1.10222	0.859404	-0.140418	0.0658026
mmu-mir-431	1.23939	0.521389	0.309636	0.282838
mmu-miR-432	1.57087	0.218242	0.651563	0.661062
mmu-mir-433	1.37902	0.281967	0.463643	0.549802
mmu-miR-434-3p	1.21518	0.735629	0.281174	0.133341
mmu-miR-434-5p	1.12237	0.797286	0.166543	0.0983859
mmu-mir-448	1.16852	0.679391	0.224685	0.16788
mmu-mir-449a	-1.09823	0.818512	-0.13518	0.0869749
mmu-miR-449b	1.24094	0.612132	0.311431	0.213155
mmu-mir-449c	1.19901	0.679391	0.261838	0.16788
mmu-miR-450a-3p	1.15377	0.797286	0.206354	0.0983859
mmu-miR-450a-5p	-5.49287	0.001884	-2.45756	2.72492
mmu-miR-450b-3p	-2.18583	0.167989	-1.12818	0.774719
mmu-miR-450b-5p	-1.67491	0.167285	-0.744082	0.776543
mmu-miR-451	-1.72575	0.355501	-0.787225	0.449159
mmu-mir-452	-1.05603	0.942225	-0.0786469	0.0258454
mmu-miR-453	-1.32613	0.637846	-0.407224	0.195284
mmu-mir-455	1.18702	0.672971	0.24735	0.172004
mmu-mir-463	-1.00109	0.996954	-0.00157088	0.00132488
mmu-miR-464	1.35395	0.370982	0.437171	0.430647
mmu-miR-465a-3p	1.18039	0.679391	0.239269	0.16788
mmu-miR-465a-5p	-1.04199	0.942225	-0.0593476	0.0258454
mmu-miR-465b-5p	1.359	0.334952	0.442542	0.475017
mmu-miR-465c-5p	-1.06165	0.923305	-0.0863075	0.0346548
mmu-miR-466a-3p+mmu-miR-466b-3-3p	-2.62542	0.019427	-1.39255	1.71159
mmu-miR-466a-5p+mmu-miR-466e-5p	-1.11763	0.845489	-0.160443	0.072892
mmu-miR-466c-5p	1.03427	0.943395	0.0486187	0.0253064
mmu-miR-466d-3p	-1.27277	0.449771	-0.347977	0.347009
mmu-miR-466d-5p	-1.02557	0.952677	-0.036425	0.0210543
mmu-miR-466f-5p	-1.16291	0.810953	-0.217741	0.0910043
mmu-miR-466g	1.01729	0.96932	0.0247266	0.0135328
mmu-mir-466h	-1.36784	0.611869	-0.451904	0.213342
mmu-mir-466i	-1.19238	0.710322	-0.253842	0.148545
mmu-miR-466j	1.09398	0.836928	0.129586	0.0773119
mmu-miR-466k	-1.31405	0.440362	-0.39402	0.35619
mmu-mir-466l	1.25219	0.51387	0.324448	0.289147
mmu-miR-467a	-1.26184	0.506323	-0.335528	0.295572
mmu-mir-467b	1.09361	0.843553	0.129099	0.0738876
mmu-mir-467c	-1.77417	0.157423	-0.827148	0.802932
mmu-mir-467d	-1.18198	0.770816	-0.241204	0.113049
mmu-mir-467e	1.08364	0.843247	0.115887	0.0740452
mmu-miR-467f	-1.21069	0.601095	-0.275826	0.221057
mmu-miR-467g	1.0873	0.843553	0.120755	0.0738876
mmu-miR-467h+mmu-miR-669d+mmu-miR-669l	-1.0632	0.874581	-0.0884111	0.0582
mmu-mir-468	-1.06185	0.883759	-0.0865743	0.0536662
mmu-miR-469	-1.34499	0.526338	-0.427592	0.278735
mmu-mir-470	1.07105	0.912289	0.099029	0.0398676
mmu-mir-471	1.19795	0.690511	0.260563	0.160829
mmu-mir-483	1.24317	0.575693	0.314028	0.239809
mmu-miR-484	-1.13214	0.729587	-0.179054	0.136923
mmu-mir-485	1.25446	0.521389	0.327069	0.282838
mmu-miR-486	1.37433	0.335584	0.458725	0.474199
mmu-mir-487b	1.00685	0.992979	0.00984472	0.00305994
mmu-mir-488	-1.29189	0.506323	-0.369487	0.295572
mmu-mir-489	-1.02014	0.97295	-0.028774	0.0119095
mmu-mir-490	1.44629	0.218242	0.532359	0.661062
mmu-mir-491	1.17681	0.640577	0.234884	0.193429
mmu-mir-493	1.21729	0.612876	0.283674	0.212627
mmu-mir-494	1.0702	0.91745	0.097887	0.0374176
mmu-mir-495	-1.46055	0.449771	-0.546511	0.347009
mmu-miR-496	1.15435	0.760079	0.207085	0.119141
mmu-miR-497	1.08179	0.859404	0.113427	0.0658026
mmu-mir-499	-1.09465	0.845489	-0.130474	0.072892
mmu-mir-500	1.10336	0.845489	0.141902	0.072892
mmu-miR-501-3p	-1.62846	0.137366	-0.703509	0.862121
mmu-miR-501-5p	1.04045	0.923305	0.0572118	0.0346548
mmu-mir-503	-1.83572	0.097467	-0.876346	1.01114
mmu-mir-504	-1.29889	0.523133	-0.37728	0.281388
mmu-mir-505	1.37549	0.332129	0.459948	0.478693
mmu-miR-509-3p	-1.55515	0.174825	-0.637053	0.757396
mmu-miR-509-5p	1.34904	0.332129	0.431935	0.478693
mmu-mir-511	-1.05269	0.917918	-0.074085	0.0371961
mmu-miR-532-3p	1.34584	0.520843	0.42851	0.283293
mmu-miR-532-5p	-1.5946	0.175292	-0.673195	0.756238
mmu-mir-539	1.41216	0.270342	0.497904	0.568086
mmu-miR-540-3p	-1.1831	0.710322	-0.242574	0.148545
mmu-miR-540-5p	-1.03955	0.937372	-0.0559615	0.028088
mmu-mir-541	1.09011	0.836928	0.124471	0.0773119
mmu-miR-542-3p	-1.4624	0.241278	-0.548342	0.617482
mmu-miR-542-5p	-1.07537	0.845489	-0.104839	0.072892
mmu-mir-543	1.08001	0.845489	0.11105	0.072892
mmu-mir-544	-2.07142	0.028167	-1.05062	1.55026
mmu-miR-546	-1.02168	0.967756	-0.0309452	0.0142341
mmu-mir-547	1.08279	0.845489	0.114758	0.072892
mmu-mir-551b	1.28292	0.42218	0.359429	0.374502
mmu-miR-568	1.18852	0.70004	0.249162	0.154877
mmu-miR-574-3p	1.04688	0.91745	0.0660979	0.0374176
mmu-miR-574-5p	-1.10998	0.784739	-0.150538	0.105275
mmu-miR-582-3p	-1.13811	0.754254	-0.186637	0.122482
mmu-miR-582-5p	1.24861	0.52792	0.320318	0.277432
mmu-miR-590-3p	1.27814	0.573583	0.354043	0.241404
mmu-miR-590-5p	1.16795	0.690511	0.223978	0.160829
mmu-mir-592	-1.1695	0.770816	-0.225894	0.113049
mmu-miR-599	-1.93995	0.097488	-0.956017	1.01105
mmu-miR-615-3p	-1.32601	0.710322	-0.407088	0.148545
mmu-miR-615-5p	-1.78336	0.137137	-0.8346	0.862845
mmu-mir-652	-1.57699	0.161648	-0.657178	0.79143
mmu-mir-653	-1.36426	0.438988	-0.448118	0.357547
mmu-miR-654-3p	1.08584	0.845489	0.11881	0.072892
mmu-miR-654-5p	1.48077	0.521389	0.566347	0.282838
mmu-mir-664	-1.38162	0.430721	-0.466364	0.365804
mmu-mir-665	1.64414	0.137137	0.717336	0.862845
mmu-miR-666-3p	1.28487	0.506323	0.361617	0.295572
mmu-miR-666-5p	1.15503	0.818512	0.207925	0.0869749
mmu-mir-667	-1.28104	0.790389	-0.35731	0.102159
mmu-mir-668	1.05334	0.912289	0.0749706	0.0398676
mmu-miR-669a	-1.38664	0.370982	-0.471594	0.430647
mmu-mir-669e	1.17507	0.634996	0.232749	0.197229
mmu-mir-669f	-2.08976	0.019022	-1.06334	1.72074
mmu-miR-669g	1.02841	0.943395	0.0404185	0.0253064
mmu-miR-669h-5p	-1.86797	0.208605	-0.901474	0.680675
mmu-miR-669i	1.14749	0.726562	0.198485	0.138727
mmu-miR-669j	1.04637	0.923305	0.0653958	0.0346548
mmu-miR-669m	-1.11361	0.836928	-0.155239	0.0773119
mmu-mir-669o	-2.36897	0.024889	-1.24426	1.60399
mmu-mir-670	-1.05856	0.883759	-0.0821011	0.0536662
mmu-miR-671-3p	1.3381	0.375213	0.420185	0.425722
mmu-miR-671-5p	-2.17083	0.061822	-1.11825	1.20886
mmu-mir-672	1.33867	0.449771	0.420804	0.347009
mmu-miR-673-3p	1.42972	0.521389	0.515737	0.282838
mmu-miR-673-5p	1.00635	0.992979	0.00913709	0.00305994
mmu-mir-674	-1.09764	0.797486	-0.134402	0.0982769
mmu-miR-675-3p	1.04262	0.952677	0.0602176	0.0210543
mmu-miR-675-5p	-1.01112	0.977567	-0.0159532	0.00985347
mmu-mir-676	1.11745	0.797286	0.160204	0.0983859
mmu-mir-677	1.13253	0.784739	0.179553	0.105275
mmu-miR-678	-1.03343	0.942225	-0.0474418	0.0258454
mmu-mir-679	-1.1219	0.818512	-0.165949	0.0869749
mmu-miR-680	-1.11246	0.843553	-0.153759	0.0738876
mmu-miR-681	-1.33672	0.432183	-0.418701	0.364332
mmu-miR-682	1.0181	0.96932	0.0258733	0.0135328
mmu-miR-683	1.28118	0.50773	0.357469	0.294367
mmu-miR-684	-1.07791	0.845489	-0.108237	0.072892
mmu-miR-686	-1.2002	0.790389	-0.263278	0.102159
mmu-miR-687	-1.22838	0.675861	-0.296755	0.170143
mmu-miR-688	-1.0575	0.917918	-0.0806522	0.0371961
mmu-miR-689	1.64541	0.370982	0.718446	0.430647
mmu-miR-690	1.07794	0.854401	0.108272	0.0683383
mmu-miR-691	1.3491	0.520843	0.432002	0.283293
mmu-miR-692	1.35252	0.381927	0.435651	0.41802
mmu-miR-693-3p	1.12995	0.804293	0.176253	0.0945857
mmu-miR-693-5p	-1.05261	0.942225	-0.0739668	0.0258454
mmu-miR-694	-1.01585	0.96932	-0.0226935	0.0135328
mmu-miR-695	1.11911	0.77503	0.162347	0.110681
mmu-miR-696	-1.07211	0.912289	-0.10045	0.0398676
mmu-miR-697	-1.14699	0.789415	-0.197848	0.102695
mmu-mir-698	1.1377	0.790389	0.186118	0.102159
mmu-mir-700	-1.4737	0.508746	-0.559444	0.293499
mmu-mir-701	-1.09382	0.818512	-0.129372	0.0869749
mmu-mir-702	-1.08362	0.858865	-0.115862	0.0660751
mmu-miR-703	-1.66919	0.364276	-0.739144	0.438569
mmu-miR-704	-1.64665	0.16929	-0.719532	0.771369
mmu-miR-706	-1.12848	0.818512	-0.174379	0.0869749
mmu-miR-707	-1.01205	0.982452	-0.017286	0.00768866
mmu-mir-708	1.09591	0.818512	0.132133	0.0869749
mmu-miR-709	1.44257	0.370982	0.52864	0.430647
mmu-miR-710	1.10135	0.818512	0.139277	0.0869749
mmu-miR-711	-1.08268	0.905741	-0.114606	0.042996
mmu-miR-712	1.15354	0.720255	0.206074	0.142514
mmu-miR-713	1.334	0.573583	0.415764	0.241404
mmu-miR-714	1.08714	0.843553	0.120543	0.0738876
mmu-miR-715	1.06736	0.912289	0.0940459	0.0398676
mmu-miR-717	-1.08111	0.843553	-0.112508	0.0738876
mmu-miR-718	1.09308	0.907616	0.128397	0.0420979
mmu-miR-719	-1.66508	0.370982	-0.735591	0.430647
mmu-miR-720	-1.05255	0.917918	-0.0738919	0.0371961
mmu-mir-741	1.14395	0.845489	0.19403	0.072892
mmu-mir-742	1.10034	0.818512	0.137948	0.0869749
mmu-mir-743a	1.10739	0.891119	0.147163	0.0500643
mmu-miR-743b-3p	-1.22145	0.619623	-0.288589	0.207872
mmu-miR-743b-5p	-1.41644	0.370982	-0.50227	0.430647
mmu-mir-744	1.13245	0.840232	0.179451	0.0756008
mmu-mir-758	-1.40949	0.578946	-0.495174	0.237362
mmu-miR-759	1.29971	0.573972	0.378194	0.241109
mmu-mir-760	1.25654	0.521389	0.329462	0.282838
mmu-miR-761	1.15261	0.764637	0.204908	0.116545
mmu-miR-762	1.01314	0.97295	0.0188395	0.0119095
mmu-miR-763	1.1206	0.843553	0.164272	0.0738876
mmu-miR-764-3p	1.2334	0.573583	0.302636	0.241404
mmu-miR-764-5p	1.1337	0.763985	0.181043	0.116915
mmu-miR-767	1.07932	0.891484	0.110127	0.0498864
mmu-miR-770-3p	1.19054	0.634996	0.251611	0.197229
mmu-miR-770-5p	1.2324	0.619623	0.301472	0.207872
mmu-miR-7a	-1.75709	0.074764	-0.813189	1.12631
mmu-mir-7b	-1.14322	0.784739	-0.193103	0.105275
mmu-mir-802	-1.06445	0.903058	-0.0901031	0.0442844
mmu-miR-804	-1.19196	0.770816	-0.253334	0.113049
mmu-mir-871	1.18379	0.636523	0.243408	0.196186
mmu-mir-872	-1.30259	0.440362	-0.381378	0.35619
mmu-miR-873	1.32677	0.430721	0.407922	0.365804
mmu-mir-874	-1.62758	0.349779	-0.702725	0.456206
mmu-miR-875-3p	1.37507	0.335584	0.4595	0.474199
mmu-miR-875-5p	1.09345	0.845489	0.128887	0.072892
mmu-miR-876-3p	1.00514	0.989205	0.00739184	0.0047137
mmu-miR-876-5p	-1.13529	0.754254	-0.183059	0.122482
mmu-mir-877	1.1066	0.798721	0.14613	0.0976049
mmu-miR-878-3p	-1.48546	0.240539	-0.570913	0.618814
mmu-miR-878-5p	1.01719	0.97295	0.0245902	0.0119095
mmu-mir-879	1.41906	0.334952	0.504938	0.475017
mmu-mir-880	-1.04682	0.942225	-0.0660192	0.0258454
mmu-mir-881	-1.05225	0.917918	-0.0734819	0.0371961
mmu-miR-882	1.33744	0.432183	0.419469	0.364332
mmu-miR-883a-3p	-1.04371	0.923305	-0.0617214	0.0346548
mmu-miR-883a-5p	-1.09424	0.843553	-0.129933	0.0738876
mmu-miR-883b-3p	1.12628	0.818512	0.171566	0.0869749
mmu-miR-883b-5p	1.1938	0.669826	0.255556	0.174038
mmu-miR-9	-1.20502	0.600179	-0.269058	0.221719
mmu-miR-92a	-2.89712	0.007228	-1.53462	2.14098
mmu-mir-92b	1.24982	0.538709	0.321718	0.268646
mmu-mir-93	-3.3217	0.002474	-1.73192	2.6066
mmu-mir-96	-3.07269	0.002181	-1.6195	2.66134
mmu-mir-98	-3.39898	0.002996	-1.7651	2.52346
mmu-mir-99a	-1.17491	0.784739	-0.232548	0.105275
mmu-mir-99b	-2.17869	0.009809	-1.12346	2.00838

## Sheet: L881P vs WT diff expression
Name	Fold Change	p-Adj	Log Fold Change	NegLog10(p-adj)
mcmv-miR-m01-1	1.15031	0.511844	0.202022	0.290862
mcmv-miR-m01-2	1.32827	0.257401	0.409547	0.58939
mcmv-miR-m01-3	1.50966	0.186126	0.59422	0.730193
mcmv-miR-m01-4	-1.10716	0.760228	-0.146862	0.119056
mcmv-miR-m107-1-3p	1.26998	0.316124	0.344806	0.500143
mcmv-miR-m107-1-5p	1.12464	0.613964	0.169459	0.211857
mcmv-miR-m108-1	1.32081	0.211463	0.40142	0.674766
mcmv-miR-m108-2-3p	-1.01899	0.955073	-0.027143	0.0199634
mcmv-miR-m108-2-5p.1	1.1207	0.634892	0.164401	0.1973
mcmv-miR-m108-2-5p.2	1.01303	0.962341	0.0186812	0.016671
mcmv-miR-m21-1	1.13674	0.65744	0.184901	0.182144
mcmv-miR-m22-1	1.0272	0.93667	0.0387228	0.0284134
mcmv-miR-M23-1-3p	1.41412	0.130226	0.499909	0.885302
mcmv-miR-M23-1-5p	1.13324	0.626712	0.180456	0.202932
mcmv-miR-M23-2	-1.10887	0.76249	-0.149089	0.117766
mcmv-miR-M44-1	1.08936	0.856997	0.12348	0.0670207
mcmv-miR-M55-1	1.19758	0.636538	0.260125	0.196176
mcmv-miR-m59-1	-1.09368	0.738353	-0.129192	0.131736
mcmv-miR-m59-2	1.16868	0.525969	0.224884	0.27904
mcmv-miR-M87-1	1.52921	0.311091	0.612783	0.507113
mcmv-miR-m88-1	1.23299	0.379251	0.302164	0.421073
mcmv-miR-M95-1-3p	-1.15578	0.544833	-0.208869	0.263737
mcmv-miR-M95-1-5p	-1.49809	0.44299	-0.583122	0.353606
mghv-mir-M1-1	1.26623	0.430768	0.340535	0.365757
mghv-mir-M1-2	1.14938	0.518578	0.200851	0.285186
mghv-mir-M1-3	1.15622	0.613964	0.209411	0.211857
mghv-mir-M1-4	1.20379	0.419603	0.267586	0.377161
mghv-mir-M1-5	1.56654	0.047456	0.647585	1.32371
mghv-mir-M1-6	-1.87462	0.104273	-0.9066	0.981828
mghv-miR-M1-7-3p	1.12989	0.597032	0.176186	0.224002
mghv-miR-M1-7-5p	-1.07481	0.73727	-0.104088	0.132373
mghv-mir-M1-8	1.21458	0.483112	0.280461	0.315952
mghv-miR-M1-9	-1.26999	0.513522	-0.344822	0.289441
mmu-let-7a	-6.66082	4.07e-05	-2.7357	4.39041
mmu-let-7b	-13.0242	1.78e-05	-3.70312	4.74958
mmu-let-7c	-7.32435	5.05e-05	-2.8727	4.29671
mmu-let-7d	-7.24939	3.3e-05	-2.85786	4.48149
mmu-let-7e	-5.57167	3.65e-05	-2.47811	4.43771
mmu-let-7f	-3.95383	0.000197	-1.98325	3.70553
mmu-let-7g	-4.0955	0.000142	-2.03404	3.84771
mmu-let-7i	-7.8978	2.97e-05	-2.98145	4.52724
mmu-miR-1	-1.06774	0.852079	-0.0945671	0.0695201
mmu-mir-100	-3.71626	0.002446	-1.89385	2.61154
mmu-mir-101a	-1.23902	0.497382	-0.309204	0.30331
mmu-mir-101b	-1.17632	0.445868	-0.234279	0.350794
mmu-miR-103	-3.24316	0.000207	-1.6974	3.68403
mmu-miR-105	1.09015	0.688442	0.124529	0.162133
mmu-miR-106a+mmu-miR-17	-3.91223	9.57e-05	-1.96799	4.01909
mmu-mir-106b	-7.67539	3.3e-05	-2.94024	4.48149
mmu-mir-107	-2.96138	0.00675	-1.56627	2.1707
mmu-mir-10a	-1.97576	0.062652	-0.982408	1.20307
mmu-mir-10b	-1.20053	0.44299	-0.263672	0.353606
mmu-miR-1186	1.53454	0.224945	0.617805	0.647924
mmu-miR-1186b	1.03994	0.920256	0.0564949	0.0360913
mmu-miR-1187	1.09779	0.638902	0.134602	0.194566
mmu-mir-1188	1.19203	0.511844	0.25342	0.290862
mmu-miR-1190	1.15942	0.584495	0.213403	0.233219
mmu-miR-1191	1.03688	0.930427	0.0522429	0.0313177
mmu-miR-1192	1.8629	0.128291	0.897551	0.891804
mmu-mir-1193	-1.03126	0.93667	-0.0444083	0.0284134
mmu-miR-1194	1.22146	0.419603	0.288601	0.377161
mmu-miR-1195	1.02295	0.93667	0.0327389	0.0284134
mmu-miR-1196	1.23136	0.373968	0.300258	0.427166
mmu-mir-1197	1.35993	0.148484	0.443529	0.82832
mmu-mir-1198	-4.47721	0.002346	-2.1626	2.62967
mmu-mir-1199	-1.45753	0.255766	-0.543526	0.592157
mmu-mir-122	1.14047	0.59844	0.189623	0.222979
mmu-mir-1224	-1.73387	0.09669	-0.793994	1.01462
mmu-miR-124	1.46869	0.224169	0.554529	0.649424
mmu-miR-125a-3p	1.2513	0.311091	0.323431	0.507113
mmu-miR-125a-5p	-2.17926	0.004707	-1.12384	2.32726
mmu-miR-125b-3p	-1.06688	0.743168	-0.0933945	0.128913
mmu-miR-125b-5p	-1.78352	0.032842	-0.834731	1.48357
mmu-miR-126-3p	-2.05002	0.024553	-1.03564	1.6099
mmu-miR-126-5p	-1.22385	0.549476	-0.291425	0.260051
mmu-mir-127	1.01775	0.960867	0.0253792	0.0173367
mmu-miR-1274a	1.77006	0.016861	0.8238	1.77312
mmu-miR-128	1.29052	0.339133	0.367947	0.46963
mmu-miR-129-3p	-1.31957	0.198646	-0.400071	0.70192
mmu-miR-129-5p	1.03828	0.856997	0.0541903	0.0670207
mmu-mir-1306	1.07047	0.76249	0.0982401	0.117766
mmu-mir-130a	-3.71765	0.000124	-1.89439	3.90658
mmu-mir-130b	-1.68394	0.025262	-0.751841	1.59753
mmu-mir-132	-2.00451	0.007413	-1.00325	2.13001
mmu-miR-133a	1.34009	0.234881	0.422335	0.629152
mmu-mir-133b	1.21562	0.384215	0.281691	0.415426
mmu-mir-134	1.09116	0.676313	0.125857	0.169852
mmu-miR-135a	1.12795	0.613594	0.173703	0.212119
mmu-mir-135b	1.03134	0.91264	0.0445247	0.0397005
mmu-mir-136	-1.44579	0.267902	-0.531863	0.572024
mmu-mir-137	-1.0959	0.74874	-0.132119	0.125669
mmu-miR-138	1.29098	0.457514	0.368472	0.339596
mmu-miR-139-3p	1.34606	0.513522	0.428747	0.289441
mmu-miR-139-5p	1.1979	0.447504	0.26051	0.349203
mmu-mir-140	-4.33325	0.000433	-2.11545	3.36351
mmu-mir-141	-1.28622	0.252199	-0.363141	0.598257
mmu-miR-142-3p	1.66647	0.02147	0.736793	1.66817
mmu-miR-142-5p	-1.00367	0.983953	-0.00528824	0.00702565
mmu-mir-143	-7.02783	3.97e-05	-2.81308	4.40121
mmu-mir-144	-2.33854	0.003376	-1.22561	2.4716
mmu-miR-145	-2.10307	0.007193	-1.0725	2.14309
mmu-mir-146a	1.00504	0.974767	0.00725445	0.0110992
mmu-mir-146b	1.1154	0.603494	0.157559	0.219327
mmu-mir-147	-1.22532	0.462601	-0.29316	0.334793
mmu-mir-148a	-5.37677	5.38e-05	-2.42674	4.26922
mmu-mir-148b	-7.19553	3.97e-05	-2.8471	4.40121
mmu-mir-149	-2.1454	0.004785	-1.10125	2.32012
mmu-mir-150	1.42805	0.222877	0.514047	0.651935
mmu-miR-151-3p	-2.13007	0.009496	-1.0909	2.02246
mmu-miR-151-5p	-2.20532	0.003376	-1.14099	2.4716
mmu-mir-152	-3.66636	0.000131	-1.87435	3.88273
mmu-mir-153	1.56964	0.148484	0.65043	0.82832
mmu-mir-154	1.22389	0.512885	0.291469	0.28998
mmu-mir-155	-1.08008	0.697919	-0.111141	0.156195
mmu-mir-15a	-4.86062	5.06e-05	-2.28114	4.29585
mmu-mir-15b	-2.76205	0.000627	-1.46574	3.20273
mmu-miR-16	-2.51431	0.002514	-1.33016	2.59963
mmu-miR-181a	-3.10917	0.000664	-1.63653	3.17783
mmu-miR-181b+mmu-miR-181d	1.27562	0.52911	0.351202	0.276454
mmu-mir-181c	1.19436	0.435588	0.256237	0.360924
mmu-mir-182	-3.18766	0.003922	-1.6725	2.40649
mmu-mir-183	-7.81047	3.66e-05	-2.96541	4.43652
mmu-miR-1839-3p	-1.2524	0.483112	-0.324695	0.315952
mmu-miR-1839-5p	-1.86092	0.046917	-0.896014	1.32867
mmu-mir-184	1.54634	0.077952	0.628862	1.10817
mmu-mir-185	-1.33057	0.271413	-0.412045	0.566369
mmu-mir-186	1.25339	0.404001	0.325841	0.393618
mmu-mir-187	1.33916	0.315598	0.421332	0.500866
mmu-miR-188-3p	-1.04786	0.927545	-0.0674455	0.032665
mmu-miR-188-5p	-1.5839	0.345983	-0.663482	0.460945
mmu-miR-1892	1.50729	0.086733	0.591953	1.06182
mmu-miR-1893	1.29064	0.316226	0.368083	0.500002
mmu-miR-1894-3p	1.18878	0.665503	0.249482	0.17685
mmu-miR-1894-5p	1.35118	0.395473	0.434217	0.402883
mmu-miR-1895	1.09318	0.670655	0.128533	0.173501
mmu-miR-1896	-1.15385	0.513522	-0.206452	0.289441
mmu-miR-1897-3p	-1.54859	0.409103	-0.630952	0.388167
mmu-miR-1898	1.41958	0.18683	0.505461	0.728553
mmu-miR-1899	-1.17112	0.565614	-0.227893	0.24748
mmu-mir-18a	-1.68378	0.025436	-0.751705	1.59455
mmu-mir-18b	1.37658	0.393095	0.461089	0.405502
mmu-miR-190	-1.24546	0.311091	-0.316675	0.507113
mmu-miR-1900	1.20226	0.453872	0.265747	0.343067
mmu-miR-1901	-1.0009	0.994801	-0.00130252	0.00226379
mmu-miR-1902	-2.19179	0.00365	-1.13211	2.43771
mmu-miR-1903	1.47429	0.271413	0.560016	0.566369
mmu-miR-1904	1.0773	0.713934	0.107423	0.146342
mmu-miR-1905	1.20812	0.653401	0.272766	0.18482
mmu-miR-1906	1.30857	0.311091	0.387996	0.507113
mmu-miR-1907	-3.62608	0.109159	-1.85841	0.96194
mmu-mir-190b	-1.91002	0.028236	-0.933589	1.5492
mmu-mir-191	-1.669	0.024547	-0.738986	1.61
mmu-mir-192	1.10053	0.665923	0.138194	0.176576
mmu-miR-1927	-1.28583	0.584495	-0.362696	0.233219
mmu-miR-1928	1.22281	0.407751	0.290203	0.389605
mmu-mir-1929	1.0828	0.697919	0.114769	0.156195
mmu-miR-193	-1.34306	0.262085	-0.425528	0.581558
mmu-mir-1930	-2.52391	0.049948	-1.33566	1.30148
mmu-miR-1931	-1.06371	0.825735	-0.0891059	0.0831593
mmu-miR-1932	1.13084	0.68745	0.177401	0.162759
mmu-miR-1933-3p	-1.03825	0.92053	-0.05416	0.0359621
mmu-miR-1933-5p	-1.0944	0.735335	-0.130138	0.133515
mmu-mir-1934	-1.21393	0.476884	-0.279686	0.321587
mmu-miR-1935	-1.29906	0.465927	-0.377471	0.331682
mmu-miR-1936	-1.00615	0.987894	-0.00885166	0.00528965
mmu-miR-1937a+mmu-miR-1937b	1.02107	0.93667	0.0300803	0.0284134
mmu-miR-1937c	1.03501	0.90155	0.0496477	0.0450102
mmu-miR-1938	-1.02618	0.951629	-0.0372865	0.0215323
mmu-miR-1939	1.00304	0.984238	0.00437736	0.00689987
mmu-mir-193b	1.28678	0.311091	0.363767	0.507113
mmu-miR-194	1.38185	0.158448	0.466599	0.800113
mmu-miR-1940	1.20686	0.419603	0.271254	0.377161
mmu-miR-1941-3p	1.08918	0.74874	0.123242	0.125669
mmu-miR-1941-5p	1.37964	0.255994	0.464296	0.59177
mmu-miR-1942	1.14722	0.561788	0.198141	0.250428
mmu-mir-1943	1.17943	0.465927	0.238091	0.331682
mmu-miR-1944	-1.66622	0.028113	-0.73658	1.55109
mmu-miR-1945	1.19031	0.465032	0.251339	0.332517
mmu-miR-1946a	1.37929	0.257352	0.463931	0.589472
mmu-miR-1946b	-1.36243	0.435588	-0.446182	0.360924
mmu-mir-1947	1.35952	0.329542	0.443099	0.482089
mmu-mir-1948	1.10746	0.834185	0.147252	0.0787376
mmu-miR-1949	1.06722	0.920447	0.0938573	0.0360012
mmu-miR-195	-2.08404	0.068262	-1.05938	1.16582
mmu-miR-1950	-1.58715	0.158448	-0.666434	0.800113
mmu-miR-1951	-1.19965	0.641178	-0.262611	0.193021
mmu-miR-1952	1.15216	0.518578	0.204336	0.285186
mmu-miR-1953	1.02005	0.93667	0.0286425	0.0284134
mmu-miR-1954	-1.01017	0.974767	-0.0145973	0.0110992
mmu-mir-1955	1.10427	0.667603	0.143097	0.175482
mmu-miR-1956	1.5501	0.10616	0.632359	0.974039
mmu-miR-1957	1.24923	0.376673	0.321041	0.424036
mmu-miR-1958	1.28103	0.256619	0.357306	0.590711
mmu-miR-1959	1.39531	0.33372	0.480588	0.476618
mmu-miR-1960	1.14172	0.713934	0.191204	0.146342
mmu-miR-1961	1.14883	0.513522	0.200163	0.289441
mmu-miR-1962	1.06477	0.77276	0.0905459	0.111955
mmu-miR-1963	1.16335	0.511844	0.218283	0.290862
mmu-mir-1964	1.07727	0.717916	0.107385	0.143926
mmu-miR-1965	1.19279	0.419603	0.254345	0.377161
mmu-mir-1966	1.17537	0.44299	0.233117	0.353606
mmu-miR-1967	1.19411	0.462601	0.255935	0.334793
mmu-mir-1968	1.02662	0.92942	0.0379082	0.031788
mmu-miR-1969	1.27408	0.475934	0.349455	0.322453
mmu-miR-196a	-2.86994	0.00117	-1.52102	2.93181
mmu-mir-196b	-15.8386	9.71e-06	-3.98537	5.01278
mmu-miR-1970	1.20007	0.626712	0.26312	0.202932
mmu-miR-1971	-1.02296	0.960311	-0.0327554	0.0175881
mmu-mir-1981	-1.81013	0.042058	-0.856097	1.37615
mmu-mir-1982	-1.01525	0.961424	-0.0218419	0.017085
mmu-miR-1983	-9.7352	3.65e-05	-3.28321	4.43771
mmu-miR-199a-3p	-2.69723	0.00117	-1.43148	2.93181
mmu-miR-199a-5p	-1.94609	0.007261	-0.96058	2.139
mmu-mir-19a	-3.99075	0.000106	-1.99666	3.97469
mmu-miR-19b	-1.95281	0.007399	-0.96555	2.13083
mmu-mir-200a	1.26481	0.362514	0.338921	0.440675
mmu-mir-200b	1.01647	0.951629	0.0235661	0.0215323
mmu-mir-200c	1.3547	0.327871	0.437971	0.484297
mmu-mir-201	1.0999	0.644748	0.137369	0.19061
mmu-miR-202-3p	1.25093	0.437861	0.323006	0.358664
mmu-miR-202-5p	1.04927	0.804293	0.0693836	0.0945857
mmu-mir-203	1.1099	0.630939	0.150428	0.200013
mmu-mir-204	1.09972	0.665923	0.137136	0.176576
mmu-mir-205	1.10471	0.676797	0.14367	0.169542
mmu-mir-206	-2.06544	0.005505	-1.04645	2.25924
mmu-miR-207	-1.01687	0.93667	-0.0241338	0.0284134
mmu-mir-208a	-1.74304	0.273333	-0.801606	0.563308
mmu-mir-208b	-1.2094	0.670655	-0.274296	0.173501
mmu-miR-20a+mmu-miR-20b	-4.29277	9.37e-05	-2.10191	4.02826
mmu-miR-21	-2.1248	0.00267	-1.08733	2.57349
mmu-mir-210	-6.04516	0.00028	-2.59578	3.55284
mmu-mir-211	-1.20973	0.607443	-0.274689	0.216494
mmu-mir-212	-1.20043	0.698658	-0.263557	0.155735
mmu-miR-2132	-1.19645	0.597032	-0.258761	0.224002
mmu-miR-2133	-1.35419	0.304123	-0.437425	0.516951
mmu-miR-2134	-1.14027	0.68922	-0.189377	0.161642
mmu-miR-2135	-1.59872	0.211463	-0.676918	0.674766
mmu-miR-2136	1.10488	0.665503	0.143885	0.17685
mmu-miR-2137	1.20514	0.380368	0.269197	0.419796
mmu-miR-2138	1.22594	0.317751	0.293891	0.497913
mmu-miR-2139	1.28988	0.419603	0.367241	0.377161
mmu-mir-214	-1.30392	0.235782	-0.382855	0.627489
mmu-miR-2140	1.33871	0.232225	0.420848	0.634091
mmu-miR-2141	-1.39227	0.225396	-0.477439	0.647054
mmu-miR-2145	-1.16396	0.492605	-0.219046	0.307501
mmu-miR-2146	-1.01092	0.959208	-0.0156637	0.0180872
mmu-mir-216a	1.10412	0.688268	0.142896	0.162242
mmu-mir-216b	1.40844	0.176342	0.494102	0.753644
mmu-mir-217	-1.30913	0.304123	-0.388612	0.516951
mmu-miR-218	-1.07911	0.733366	-0.109838	0.134679
mmu-miR-2182	1.51774	0.327871	0.601925	0.484297
mmu-miR-2183	-1.58064	0.44299	-0.660512	0.353606
mmu-miR-219	-2.02886	0.027887	-1.02067	1.5546
mmu-mir-22	-2.1701	0.003996	-1.11776	2.39837
mmu-miR-220	-2.09107	0.056328	-1.06424	1.24928
mmu-mir-221	-3.04128	0.000337	-1.60468	3.47237
mmu-mir-222	-2.22445	0.002999	-1.15345	2.52302
mmu-mir-223	1.04329	0.916304	0.0611397	0.0379604
mmu-mir-224	-1.35542	0.301162	-0.438738	0.5212
mmu-mir-23a	-2.14814	0.004144	-1.10309	2.38258
mmu-mir-23b	-1.80217	0.008122	-0.849734	2.09034
mmu-miR-24	-2.81589	0.001063	-1.49359	2.97347
mmu-mir-25	-2.71686	0.00117	-1.44194	2.93181
mmu-miR-26a	1.05326	0.804293	0.074864	0.0945857
mmu-mir-26b	-1.43903	0.119046	-0.525101	0.924285
mmu-mir-27a	-3.50339	0.000197	-1.80875	3.70553
mmu-mir-27b	-2.21319	0.002349	-1.14613	2.62912
mmu-miR-28	-2.22649	0.00307	-1.15477	2.51286
mmu-miR-2861	1.14537	0.641178	0.195816	0.193021
mmu-miR-290-3p	1.16945	0.518578	0.225836	0.285186
mmu-miR-290-5p	1.24665	0.447504	0.318056	0.349203
mmu-miR-291a-3p	1.13115	0.628901	0.177785	0.201418
mmu-miR-291a-5p	1.1328	0.621073	0.179897	0.206857
mmu-miR-291b-3p	-1.12636	0.76249	-0.171672	0.117766
mmu-miR-291b-5p	-1.35244	0.271358	-0.435564	0.566457
mmu-miR-292-3p	-1.07436	0.84893	-0.103472	0.0711281
mmu-miR-292-5p	1.15488	0.698658	0.207746	0.155735
mmu-mir-293	-2.04331	0.015463	-1.03091	1.81071
mmu-mir-294	-1.76657	0.182127	-0.820951	0.739626
mmu-mir-295	-1.20263	0.572528	-0.266195	0.242203
mmu-miR-296-3p	-1.59587	0.316226	-0.674343	0.500002
mmu-miR-296-5p	1.26149	0.626712	0.33513	0.202932
mmu-miR-297a+mmu-miR-466f+mmu-miR-669b	1.03659	0.918887	0.0518404	0.0367379
mmu-miR-297b-3p	-1.08519	0.671803	-0.117952	0.172758
mmu-miR-297b-5p	-1.05159	0.856997	-0.0725766	0.0670207
mmu-mir-297c	-1.57292	0.309029	-0.653445	0.510001
mmu-mir-298	-1.13118	0.732174	-0.177827	0.135386
mmu-miR-299	1.1445	0.597032	0.194714	0.224002
mmu-mir-29a	-3.00941	0.000422	-1.58948	3.37469
mmu-miR-29b	-2.9157	0.000371	-1.54384	3.43063
mmu-mir-29c	-1.60178	0.026796	-0.67968	1.57193
mmu-mir-300	1.1097	0.613964	0.150176	0.211857
mmu-mir-301a	-6.75839	2.54e-05	-2.75668	4.59517
mmu-mir-301b	-1.55274	0.130064	-0.634817	0.885843
mmu-mir-302a	1.30358	0.505765	0.382478	0.296051
mmu-mir-302b	1.36461	0.311091	0.448489	0.507113
mmu-mir-302c	1.5088	0.271413	0.593406	0.566369
mmu-mir-302d	1.07908	0.91264	0.109797	0.0397005
mmu-mir-3072	1.19242	0.76249	0.253891	0.117766
mmu-mir-3099	-1.01738	0.942889	-0.0248531	0.0255394
mmu-mir-30a	-2.29426	0.060912	-1.19803	1.2153
mmu-mir-30b	-1.72015	0.012309	-0.782536	1.90978
mmu-miR-30c	-2.94099	0.001441	-1.5563	2.84134
mmu-mir-30d	-1.7248	0.013183	-0.786428	1.87999
mmu-mir-30e	-1.08356	0.699594	-0.115773	0.155154
mmu-mir-31	-1.22916	0.338489	-0.297671	0.470455
mmu-mir-32	-1.22216	0.427935	-0.289434	0.368622
mmu-mir-320	-1.01248	0.957885	-0.0178965	0.0186866
mmu-mir-322	-2.13459	0.015344	-1.09396	1.81406
mmu-miR-323-3p	1.20694	0.478238	0.271355	0.320356
mmu-miR-323-5p	-1.07729	0.74874	-0.107406	0.125669
mmu-miR-324-3p	1.06382	0.918887	0.0892513	0.0367379
mmu-miR-324-5p	-4.19404	7.02e-05	-2.06834	4.15366
mmu-mir-325	1.10724	0.759167	0.146969	0.119663
mmu-mir-326	-2.24803	0.009017	-1.16866	2.04494
mmu-miR-327	1.50519	0.063259	0.589946	1.19888
mmu-mir-328	-2.37324	0.004144	-1.24686	2.38258
mmu-mir-329	-1.74502	0.198646	-0.803241	0.70192
mmu-mir-33	-1.23097	0.427935	-0.2998	0.368622
mmu-mir-330	1.18265	0.628901	0.242025	0.201418
mmu-miR-331-3p	-1.72833	0.025316	-0.78938	1.5966
mmu-miR-331-5p	1.13492	0.666279	0.182591	0.176344
mmu-miR-335-3p	1.14546	0.555585	0.195925	0.255249
mmu-miR-335-5p	2.07675	0.007018	1.05433	2.15379
mmu-miR-337-3p	1.22564	0.406554	0.293532	0.390882
mmu-miR-337-5p	1.04508	0.863284	0.0636115	0.0638463
mmu-miR-338-3p	1.24252	0.311091	0.313272	0.507113
mmu-miR-338-5p	1.22769	0.407751	0.295947	0.389605
mmu-miR-339-3p	-1.18424	0.638902	-0.243956	0.194566
mmu-miR-339-5p	-1.1581	0.676797	-0.211755	0.169542
mmu-miR-340-3p	-1.54515	0.130064	-0.627744	0.885843
mmu-miR-340-5p	-1.03386	0.923685	-0.0480453	0.0344761
mmu-mir-341	-1.31826	0.584495	-0.398631	0.233219
mmu-miR-342-3p	-5.48701	5.05e-05	-2.45602	4.29671
mmu-miR-342-5p	-1.11287	0.6806	-0.154289	0.167108
mmu-miR-343	1.11076	0.733366	0.151548	0.134679
mmu-miR-344	-1.26973	0.523033	-0.344519	0.281471
mmu-miR-345-3p	-1.36337	0.271413	-0.447179	0.566369
mmu-miR-345-5p	-1.17982	0.453872	-0.238567	0.343067
mmu-mir-346	1.16047	0.699594	0.214709	0.155154
mmu-miR-3470a+mmu-miR-3470b	1.1133	0.667603	0.154841	0.175482
mmu-miR-3471	1.25326	0.397474	0.325687	0.400691
mmu-miR-3472	1.22531	0.506613	0.293146	0.295324
mmu-miR-3473	1.38678	0.128666	0.471738	0.890536
mmu-miR-3474	1.1047	0.631343	0.143651	0.199735
mmu-mir-3475	1.10803	0.684513	0.148001	0.164618
mmu-mir-34a	-1.11237	0.630939	-0.15364	0.200013
mmu-miR-34b-3p	1.21168	0.437861	0.277011	0.358664
mmu-miR-34b-5p	1.11543	0.677579	0.157597	0.16904
mmu-mir-34c	-1.08008	0.697919	-0.111141	0.156195
mmu-mir-350	-1.56298	0.099877	-0.644295	1.00053
mmu-mir-351	-2.59958	0.015856	-1.37828	1.79981
mmu-mir-361	-2.78655	0.00675	-1.47848	2.1707
mmu-miR-362-3p	-4.08105	7.02e-05	-2.02894	4.15366
mmu-miR-362-5p	-1.83122	0.01327	-0.872808	1.87713
mmu-mir-363	1.19246	0.736401	0.253941	0.132886
mmu-miR-365	-3.18477	0.000209	-1.67119	3.67985
mmu-mir-367	1.2616	0.339133	0.33526	0.46963
mmu-miR-369-3p	1.4852	0.257401	0.570654	0.58939
mmu-miR-369-5p	1.4046	0.201224	0.490158	0.69632
mmu-mir-370	1.08292	0.68745	0.11493	0.162759
mmu-miR-374	-1.15234	0.603494	-0.204568	0.219327
mmu-mir-375	-1.11587	0.667603	-0.158173	0.175482
mmu-mir-376a	-1.06167	0.800873	-0.0863288	0.0964363
mmu-mir-376b	1.18903	0.631343	0.24978	0.199735
mmu-mir-376c	1.26619	0.319221	0.340491	0.495909
mmu-mir-377	-1.60501	0.406956	-0.682586	0.390453
mmu-miR-378	-2.61043	0.003376	-1.38429	2.4716
mmu-mir-379	1.14654	0.613964	0.197291	0.211857
mmu-miR-380-3p	-1.54601	0.485122	-0.628552	0.314149
mmu-miR-380-5p	1.2217	0.453872	0.288894	0.343067
mmu-mir-381	-1.01537	0.945385	-0.0220002	0.0243913
mmu-mir-382	-1.00875	0.962341	-0.0125717	0.016671
mmu-mir-383	1.18946	0.505296	0.25031	0.296454
mmu-miR-384-3p	1.06349	0.847666	0.0888029	0.0717752
mmu-miR-384-5p	-1.48628	0.258153	-0.571704	0.588123
mmu-miR-409-3p	1.33962	0.628901	0.421821	0.201418
mmu-miR-409-5p	-1.02548	0.947977	-0.036297	0.0232022
mmu-mir-410	1.05264	0.808673	0.074013	0.0922271
mmu-mir-411	1.12221	0.667603	0.166349	0.175482
mmu-mir-412	1.23505	0.539895	0.304575	0.267691
mmu-mir-421	1.04696	0.861925	0.0662078	0.0645305
mmu-miR-423-3p	-1.54784	0.047456	-0.630258	1.32371
mmu-miR-423-5p	-2.16738	0.00267	-1.11595	2.57349
mmu-mir-425	-2.08272	0.004785	-1.05847	2.32012
mmu-mir-429	-1.15873	0.68117	-0.212546	0.166744
mmu-mir-431	1.29505	0.271413	0.373003	0.566369
mmu-miR-432	1.30697	0.427935	0.386228	0.368622
mmu-mir-433	1.07183	0.739352	0.100078	0.131149
mmu-miR-434-3p	1.24756	0.602146	0.319109	0.220298
mmu-miR-434-5p	1.26518	0.435588	0.339347	0.360924
mmu-mir-448	1.23333	0.339133	0.302562	0.46963
mmu-mir-449a	-1.02163	0.93667	-0.0308707	0.0284134
mmu-miR-449b	-1.18047	0.713934	-0.239359	0.146342
mmu-mir-449c	-1.47135	0.085894	-0.55714	1.06604
mmu-miR-450a-3p	1.25169	0.453872	0.323879	0.343067
mmu-miR-450a-5p	-4.8706	0.001115	-2.2841	2.95273
mmu-miR-450b-3p	-1.56633	0.14672	-0.647387	0.833511
mmu-miR-450b-5p	-1.98448	0.089595	-0.988762	1.04772
mmu-miR-451	-1.73863	0.311091	-0.797952	0.507113
mmu-mir-452	-1.05351	0.932342	-0.0752037	0.0304248
mmu-miR-453	-1.74344	0.249299	-0.801934	0.603279
mmu-mir-455	1.14743	0.555585	0.198409	0.255249
mmu-mir-463	1.17036	0.613964	0.226951	0.211857
mmu-miR-464	1.27326	0.377523	0.348525	0.423057
mmu-miR-465a-3p	1.13556	0.597032	0.183406	0.224002
mmu-miR-465a-5p	-1.23788	0.613964	-0.307866	0.211857
mmu-miR-465b-5p	-1.04811	0.881547	-0.0677836	0.0547545
mmu-miR-465c-5p	1.05493	0.90155	0.0771449	0.0450102
mmu-miR-466a-3p+mmu-miR-466b-3-3p	-11.7123	2.54e-05	-3.54995	4.59517
mmu-miR-466a-5p+mmu-miR-466e-5p	-1.2996	0.453872	-0.378072	0.343067
mmu-miR-466c-5p	1.00612	0.974767	0.00879797	0.0110992
mmu-miR-466d-3p	-1.30423	0.235782	-0.383193	0.627489
mmu-miR-466d-5p	1.33795	0.202577	0.420027	0.69341
mmu-miR-466f-5p	-1.1605	0.602885	-0.214749	0.219766
mmu-miR-466g	-1.16369	0.613964	-0.218705	0.211857
mmu-mir-466h	1.1026	0.722086	0.140911	0.141411
mmu-mir-466i	1.12975	0.631343	0.175999	0.199735
mmu-miR-466j	1.28677	0.294735	0.363758	0.530568
mmu-miR-466k	-1.07414	0.759167	-0.103178	0.119663
mmu-mir-466l	1.61305	0.031314	0.689795	1.50426
mmu-miR-467a	-1.1793	0.518578	-0.237929	0.285186
mmu-mir-467b	-1.65321	0.158448	-0.725269	0.800113
mmu-mir-467c	-3.75026	0.00143	-1.90699	2.84466
mmu-mir-467d	-1.60622	0.086733	-0.683666	1.06182
mmu-mir-467e	-1.03321	0.90155	-0.0471331	0.0450102
mmu-miR-467f	-1.3824	0.166056	-0.467172	0.779745
mmu-miR-467g	1.24706	0.376345	0.318531	0.424414
mmu-miR-467h+mmu-miR-669d+mmu-miR-669l	1.03736	0.860316	0.0529172	0.065342
mmu-mir-468	1.12444	0.603494	0.169208	0.219327
mmu-miR-469	-1.14231	0.630939	-0.191958	0.200013
mmu-mir-470	-1.21337	0.630939	-0.279024	0.200013
mmu-mir-471	-1.01167	0.968637	-0.0167321	0.0138389
mmu-mir-483	1.02249	0.93667	0.0320911	0.0284134
mmu-miR-484	-1.24885	0.294132	-0.320597	0.531458
mmu-mir-485	1.23473	0.319221	0.304191	0.495909
mmu-miR-486	-1.50046	0.103881	-0.585404	0.983464
mmu-mir-487b	1.31215	0.430768	0.391936	0.365757
mmu-mir-488	1.01844	0.945385	0.0263606	0.0243913
mmu-mir-489	-1.20637	0.597032	-0.270671	0.224002
mmu-mir-490	1.46634	0.10616	0.552223	0.974039
mmu-mir-491	1.34053	0.232225	0.4228	0.634091
mmu-mir-493	1.2744	0.327871	0.349816	0.484297
mmu-mir-494	-1.02761	0.928683	-0.0392896	0.0321325
mmu-mir-495	-1.14693	0.735335	-0.197783	0.133515
mmu-miR-496	-1.08056	0.759167	-0.111781	0.119663
mmu-miR-497	-1.18888	0.44299	-0.249602	0.353606
mmu-mir-499	-1.30003	0.421204	-0.378542	0.375508
mmu-mir-500	-1.16159	0.638902	-0.2161	0.194566
mmu-miR-501-3p	-1.36461	0.211463	-0.448489	0.674766
mmu-miR-501-5p	1.01436	0.945385	0.020573	0.0243913
mmu-mir-503	-1.89171	0.034793	-0.919694	1.45851
mmu-mir-504	-2.02747	0.009485	-1.01968	2.02296
mmu-mir-505	1.31698	0.271413	0.397234	0.566369
mmu-miR-509-3p	-1.20884	0.518578	-0.273621	0.285186
mmu-miR-509-5p	1.2705	0.271413	0.345393	0.566369
mmu-mir-511	1.25721	0.435588	0.330224	0.360924
mmu-miR-532-3p	-1.3622	0.450282	-0.445938	0.346515
mmu-miR-532-5p	-3.07994	0.000869	-1.6229	3.06098
mmu-mir-539	1.19588	0.513522	0.258074	0.289441
mmu-miR-540-3p	-1.52368	0.199428	-0.607557	0.700214
mmu-miR-540-5p	-1.34641	0.393332	-0.429116	0.405241
mmu-mir-541	1.09672	0.693611	0.133193	0.158884
mmu-miR-542-3p	1.01464	0.947977	0.0209712	0.0232022
mmu-miR-542-5p	1.08878	0.693679	0.122717	0.158841
mmu-mir-543	-1.08008	0.697919	-0.111141	0.156195
mmu-mir-544	-1.38717	0.257401	-0.472146	0.58939
mmu-miR-546	-1.29657	0.447504	-0.374695	0.349203
mmu-mir-547	-1.09797	0.679972	-0.134841	0.167509
mmu-mir-551b	1.46453	0.123383	0.55044	0.908745
mmu-miR-568	1.21936	0.549476	0.286123	0.260051
mmu-miR-574-3p	-1.09305	0.68922	-0.128359	0.161642
mmu-miR-574-5p	-1.13045	0.606493	-0.176892	0.217174
mmu-miR-582-3p	-1.41677	0.153091	-0.502609	0.81505
mmu-miR-582-5p	1.12623	0.631343	0.171499	0.199735
mmu-miR-590-3p	-1.17968	0.684774	-0.238398	0.164453
mmu-miR-590-5p	1.20837	0.407072	0.273065	0.390329
mmu-mir-592	-1.17786	0.630939	-0.236173	0.200013
mmu-miR-599	-1.71004	0.093386	-0.77403	1.02972
mmu-miR-615-3p	-1.06116	0.91264	-0.0856411	0.0397005
mmu-miR-615-5p	-1.90748	0.025316	-0.931666	1.5966
mmu-mir-652	-2.17563	0.002312	-1.12143	2.63601
mmu-mir-653	-1.77384	0.09669	-0.826874	1.01462
mmu-miR-654-3p	1.19286	0.511844	0.254426	0.290862
mmu-miR-654-5p	1.22851	0.666279	0.296912	0.176344
mmu-mir-664	-1.62434	0.245223	-0.699857	0.610439
mmu-mir-665	1.85412	0.026772	0.890736	1.57232
mmu-miR-666-3p	1.47478	0.119397	0.560496	0.923007
mmu-miR-666-5p	1.40396	0.406956	0.4895	0.390453
mmu-mir-667	1.20224	0.630939	0.265725	0.200013
mmu-mir-668	1.1422	0.597032	0.191817	0.224002
mmu-miR-669a	-2.00158	0.004963	-1.00114	2.30426
mmu-mir-669e	1.27405	0.252597	0.349418	0.597572
mmu-mir-669f	-4.47603	0.000169	-2.16222	3.77211
mmu-miR-669g	1.25364	0.316226	0.32612	0.500002
mmu-miR-669h-5p	-1.6362	0.256619	-0.710352	0.590711
mmu-miR-669i	1.15941	0.499754	0.213395	0.301244
mmu-miR-669j	1.16357	0.555585	0.218563	0.255249
mmu-miR-669m	-2.76054	0.014951	-1.46495	1.82533
mmu-mir-669o	-3.31774	0.007174	-1.7302	2.14424
mmu-mir-670	1.07841	0.696156	0.108904	0.157293
mmu-miR-671-3p	1.1257	0.621073	0.170816	0.206857
mmu-miR-671-5p	-1.60562	0.073976	-0.683126	1.13091
mmu-mir-672	1.45649	0.224945	0.5425	0.647924
mmu-miR-673-3p	-1.20487	0.671452	-0.268876	0.172985
mmu-miR-673-5p	1.17328	0.669841	0.23055	0.174028
mmu-mir-674	-1.18576	0.419603	-0.245818	0.377161
mmu-miR-675-3p	-1.38099	0.327871	-0.465699	0.484297
mmu-miR-675-5p	1.0893	0.6806	0.123401	0.167108
mmu-mir-676	1.05394	0.800873	0.0757873	0.0964363
mmu-mir-677	-1.26607	0.511844	-0.340353	0.290862
mmu-miR-678	-1.02478	0.928683	-0.0353163	0.0321325
mmu-mir-679	-1.60919	0.06481	-0.686331	1.18836
mmu-miR-680	-1.80881	0.030203	-0.855043	1.51995
mmu-miR-681	1.22299	0.514386	0.29041	0.288711
mmu-miR-682	1.22052	0.448794	0.2875	0.347953
mmu-miR-683	1.34809	0.257401	0.43092	0.58939
mmu-miR-684	1.15016	0.513522	0.20183	0.289441
mmu-miR-686	-1.17417	0.689473	-0.231644	0.161483
mmu-miR-687	-1.22157	0.562426	-0.288735	0.249935
mmu-miR-688	1.11462	0.697919	0.156554	0.156195
mmu-miR-689	1.36599	0.450282	0.44995	0.346515
mmu-miR-690	1.10524	0.644748	0.144358	0.19061
mmu-miR-691	1.17684	0.613964	0.234919	0.211857
mmu-miR-692	1.12791	0.613964	0.173652	0.211857
mmu-miR-693-3p	-1.12479	0.687298	-0.169654	0.162855
mmu-miR-693-5p	-1.49206	0.167391	-0.577306	0.776268
mmu-miR-694	1.20635	0.419028	0.270648	0.377757
mmu-miR-695	1.00799	0.962341	0.0114864	0.016671
mmu-miR-696	-1.09121	0.815245	-0.125926	0.0887119
mmu-miR-697	-1.49365	0.234881	-0.578838	0.629152
mmu-mir-698	-1.03422	0.918887	-0.0485363	0.0367379
mmu-mir-700	1.49057	0.304123	0.575867	0.516951
mmu-mir-701	1.21437	0.430768	0.280205	0.365757
mmu-mir-702	1.02819	0.927545	0.0401019	0.032665
mmu-miR-703	-1.31418	0.51732	-0.394167	0.286241
mmu-miR-704	-1.41656	0.406956	-0.502392	0.390453
mmu-miR-706	-1.21923	0.432022	-0.285974	0.364494
mmu-miR-707	-1.03446	0.91264	-0.0488785	0.0397005
mmu-mir-708	1.27072	0.311091	0.345642	0.507113
mmu-miR-709	1.10609	0.698658	0.14547	0.155735
mmu-miR-710	1.51437	0.086403	0.598714	1.06347
mmu-miR-711	-1.20633	0.613964	-0.270628	0.211857
mmu-miR-712	-1.03098	0.92053	-0.0440145	0.0359621
mmu-miR-713	1.35474	0.327871	0.438012	0.484297
mmu-miR-714	1.14456	0.606493	0.194789	0.217174
mmu-miR-715	-1.29412	0.518578	-0.371969	0.285186
mmu-miR-717	1.17485	0.475934	0.23248	0.322453
mmu-miR-718	1.13632	0.731605	0.184373	0.135723
mmu-miR-719	-1.46798	0.224945	-0.553834	0.647924
mmu-miR-720	-1.01052	0.962341	-0.0151028	0.016671
mmu-mir-741	1.29445	0.584495	0.372344	0.233219
mmu-mir-742	1.13464	0.555585	0.182233	0.255249
mmu-mir-743a	-1.53811	0.199428	-0.621161	0.700214
mmu-miR-743b-3p	-1.379	0.311091	-0.463624	0.507113
mmu-miR-743b-5p	1.12783	0.626712	0.173551	0.202932
mmu-mir-744	-1.861	0.16519	-0.896075	0.782016
mmu-mir-758	-1.59744	0.236624	-0.675764	0.625941
mmu-miR-759	1.33998	0.380368	0.422215	0.419796
mmu-mir-760	1.45217	0.148484	0.538214	0.82832
mmu-miR-761	1.13406	0.587408	0.181496	0.23106
mmu-miR-762	1.18187	0.441515	0.241074	0.355055
mmu-miR-763	-1.0271	0.93667	-0.0385732	0.0284134
mmu-miR-764-3p	1.19463	0.480419	0.256558	0.31838
mmu-miR-764-5p	1.11251	0.628901	0.153823	0.201418
mmu-miR-767	1.13942	0.679972	0.188303	0.167509
mmu-miR-770-3p	1.10765	0.65744	0.147506	0.182144
mmu-miR-770-5p	1.21104	0.541306	0.276246	0.266557
mmu-miR-7a	-1.83484	0.011519	-0.875655	1.93859
mmu-mir-7b	-1.1059	0.713934	-0.145226	0.146342
mmu-mir-802	1.31588	0.311091	0.396031	0.507113
mmu-miR-804	-1.30606	0.494245	-0.385219	0.306058
mmu-mir-871	1.30994	0.276076	0.389502	0.558971
mmu-mir-872	-1.96266	0.010627	-0.972809	1.97359
mmu-miR-873	1.15948	0.51732	0.213478	0.286241
mmu-mir-874	-1.31591	0.511844	-0.396061	0.290862
mmu-miR-875-3p	1.35396	0.252199	0.437185	0.598257
mmu-miR-875-5p	1.25536	0.367299	0.328101	0.43498
mmu-miR-876-3p	1.17229	0.511844	0.229326	0.290862
mmu-miR-876-5p	1.57119	0.053448	0.651854	1.27207
mmu-mir-877	1.10628	0.667603	0.14572	0.175482
mmu-miR-878-3p	-1.0855	0.733366	-0.118364	0.134679
mmu-miR-878-5p	1.05807	0.849973	0.0814399	0.0705949
mmu-mir-879	1.39838	0.251106	0.483758	0.600143
mmu-mir-880	-1.12425	0.613964	-0.168965	0.211857
mmu-mir-881	1.258	0.465927	0.331131	0.331682
mmu-miR-882	1.23089	0.44299	0.299706	0.353606
mmu-miR-883a-3p	1.27894	0.327871	0.35495	0.484297
mmu-miR-883a-5p	-1.15002	0.584427	-0.201658	0.23327
mmu-miR-883b-3p	1.13573	0.661226	0.183622	0.17965
mmu-miR-883b-5p	-1.0621	0.791954	-0.0869256	0.1013
mmu-miR-9	-1.30497	0.437861	-0.384022	0.358664
mmu-miR-92a	-1.77016	0.072619	-0.823878	1.13895
mmu-mir-92b	-1.1745	0.608273	-0.232049	0.215901
mmu-mir-93	-7.20581	3.5e-05	-2.84916	4.45593
mmu-mir-96	-3.00024	0.000544	-1.58508	3.2644
mmu-mir-98	-7.8088	3.5e-05	-2.9651	4.45593
mmu-mir-99a	-3.93303	0.000232	-1.97564	3.63451
mmu-mir-99b	-3.83974	0.00016	-1.94101	3.79588

## Sheet: Flox vs WT diff expression
Name	Fold Change	p-Adj	Log Fold Change	NegLog10(p-adj)
mcmv-miR-m01-1	-1.07992	0.83019	-0.110921	0.0808225
mcmv-miR-m01-2	-1.01741	0.987533	-0.0248984	0.00544838
mcmv-miR-m01-3	1.19172	0.720658	0.25305	0.142271
mcmv-miR-m01-4	-1.21571	0.726323	-0.281799	0.13887
mcmv-miR-m107-1-3p	-1.27117	0.555702	-0.346158	0.255158
mcmv-miR-m107-1-5p	-1.12325	0.774442	-0.167677	0.111011
mcmv-miR-m108-1	1.03365	0.97101	0.047745	0.0127763
mcmv-miR-m108-2-3p	1.08147	0.880713	0.112991	0.0551656
mcmv-miR-m108-2-5p.1	-1.3328	0.480671	-0.414461	0.318152
mcmv-miR-m108-2-5p.2	-1.02674	0.987533	-0.0380763	0.00544838
mcmv-miR-m21-1	-1.01841	0.987533	-0.026319	0.00544838
mcmv-miR-m22-1	-1.01487	0.987533	-0.0212954	0.00544838
mcmv-miR-M23-1-3p	1.18059	0.65225	0.239509	0.185586
mcmv-miR-M23-1-5p	1.09104	0.855626	0.125702	0.067716
mcmv-miR-M23-2	-1.25352	0.736743	-0.325982	0.132684
mcmv-miR-M44-1	1.0502	0.975177	0.0706639	0.0109166
mcmv-miR-M55-1	-1.40261	0.53439	-0.488113	0.272142
mcmv-miR-m59-1	1.15716	0.829129	0.210593	0.0813779
mcmv-miR-m59-2	-1.18729	0.637686	-0.247677	0.195393
mcmv-miR-M87-1	1.31999	0.637686	0.400526	0.195393
mcmv-miR-m88-1	-1.15124	0.736743	-0.20319	0.132684
mcmv-miR-M95-1-3p	1.00523	0.999259	0.00753036	0.000321932
mcmv-miR-M95-1-5p	1.12472	0.867646	0.169565	0.0616574
mghv-mir-M1-1	1.16513	0.755525	0.220497	0.121751
mghv-mir-M1-2	-1.20027	0.596936	-0.263353	0.224072
mghv-mir-M1-3	-1.19679	0.668991	-0.259172	0.17458
mghv-mir-M1-4	-1.31912	0.475818	-0.399572	0.322559
mghv-mir-M1-5	1.25436	0.511397	0.326953	0.291242
mghv-mir-M1-6	1.1504	0.73734	0.202141	0.132332
mghv-miR-M1-7-3p	-1.09878	0.83019	-0.135898	0.0808225
mghv-miR-M1-7-5p	-1.43896	0.244819	-0.525031	0.611155
mghv-mir-M1-8	-1.01563	0.987533	-0.0223793	0.00544838
mghv-miR-M1-9	1.15036	0.81085	0.202083	0.0910595
mmu-let-7a	1.01907	0.987533	0.0272487	0.00544838
mmu-let-7b	-1.55895	0.221294	-0.640578	0.65503
mmu-let-7c	-1.33897	0.490014	-0.421126	0.309792
mmu-let-7d	-1.16358	0.734423	-0.218576	0.134054
mmu-let-7e	-2.21679	0.013973	-1.14847	1.85471
mmu-let-7f	1.08927	0.847765	0.123356	0.0717245
mmu-let-7g	-1.40466	0.379633	-0.490223	0.420636
mmu-let-7i	-1.79882	0.066976	-0.847051	1.17408
mmu-miR-1	-1.22117	0.786077	-0.288267	0.104535
mmu-mir-100	-1.66824	0.314816	-0.738325	0.501943
mmu-mir-101a	1.2194	0.687562	0.28617	0.162688
mmu-mir-101b	1.04284	0.928172	0.0605242	0.0323715
mmu-miR-103	-1.62478	0.12026	-0.700245	0.919879
mmu-miR-105	-1.23515	0.55257	-0.304688	0.257613
mmu-miR-106a+mmu-miR-17	-1.43199	0.234267	-0.51802	0.630289
mmu-mir-106b	-1.84919	0.057182	-0.886893	1.24274
mmu-mir-107	-1.00532	0.999259	-0.00765379	0.000321932
mmu-mir-10a	-1.63508	0.315913	-0.70936	0.500433
mmu-mir-10b	-6.67344	0.000367	-2.73843	3.43533
mmu-miR-1186	1.29044	0.579452	0.367868	0.236983
mmu-miR-1186b	1.39898	0.490014	0.48438	0.309792
mmu-miR-1187	1.1093	0.778061	0.149656	0.108986
mmu-mir-1188	1.00376	0.999259	0.00542092	0.000321932
mmu-miR-1190	-1.13765	0.758654	-0.186055	0.119956
mmu-miR-1191	1.64145	0.299087	0.714975	0.524202
mmu-miR-1192	2.20624	0.168466	1.14159	0.773488
mmu-mir-1193	1.49072	0.445426	0.576012	0.351224
mmu-miR-1194	1.0059	0.999228	0.00848158	0.000335405
mmu-miR-1195	-1.16736	0.786077	-0.223251	0.104535
mmu-miR-1196	1.03582	0.97101	0.0507711	0.0127763
mmu-mir-1197	-1.12999	0.774442	-0.176305	0.111011
mmu-mir-1198	1.00339	0.999259	0.00488605	0.000321932
mmu-mir-1199	-1.01685	0.987533	-0.0241037	0.00544838
mmu-mir-122	1.23141	0.614787	0.300317	0.211275
mmu-mir-1224	-2.33736	0.039543	-1.22488	1.40293
mmu-miR-124	1.23174	0.643696	0.300694	0.191319
mmu-miR-125a-3p	-1.08027	0.84528	-0.111397	0.0729994
mmu-miR-125a-5p	-1.09507	0.838357	-0.131021	0.076571
mmu-miR-125b-3p	-1.21041	0.579452	-0.275499	0.236983
mmu-miR-125b-5p	1.20348	0.637686	0.267212	0.195393
mmu-miR-126-3p	1.03279	0.987533	0.0465491	0.00544838
mmu-miR-126-5p	-1.10916	0.83019	-0.149465	0.0808225
mmu-mir-127	1.05508	0.966567	0.0773484	0.014768
mmu-miR-1274a	1.25127	0.490014	0.323391	0.309792
mmu-miR-128	1.0793	0.863359	0.110093	0.0638086
mmu-miR-129-3p	1.1921	0.611194	0.253508	0.213821
mmu-miR-129-5p	1.1613	0.65225	0.215735	0.185586
mmu-mir-1306	-1.09801	0.815468	-0.134891	0.0885931
mmu-mir-130a	1.20114	0.623116	0.264408	0.205431
mmu-mir-130b	-1.61157	0.112861	-0.688466	0.947456
mmu-mir-132	1.14781	0.732148	0.198885	0.135401
mmu-miR-133a	-1.06861	0.892746	-0.0957315	0.0492721
mmu-mir-133b	-1.07142	0.847765	-0.0995174	0.0717245
mmu-mir-134	-1.10481	0.818486	-0.143804	0.0869887
mmu-miR-135a	1.00892	0.994442	0.0128144	0.00242054
mmu-mir-135b	-1.19958	0.636773	-0.262525	0.196015
mmu-mir-136	1.32114	0.579452	0.401786	0.236983
mmu-mir-137	1.09305	0.899236	0.128354	0.0461263
mmu-miR-138	2.01735	0.066976	1.01246	1.17408
mmu-miR-139-3p	1.61195	0.454707	0.688811	0.342268
mmu-miR-139-5p	1.02812	0.975177	0.0400083	0.0109166
mmu-mir-140	-2.07855	0.017734	-1.05558	1.75119
mmu-mir-141	1.30672	0.488613	0.385947	0.311035
mmu-miR-142-3p	1.35145	0.325724	0.434511	0.48715
mmu-miR-142-5p	1.00038	0.999259	0.000551502	0.000321932
mmu-mir-143	-1.10245	0.831448	-0.140714	0.0801649
mmu-mir-144	-1.06163	0.892746	-0.0862829	0.0492721
mmu-miR-145	1.2709	0.555702	0.345854	0.255158
mmu-mir-146a	-1.39616	0.314816	-0.481467	0.501943
mmu-mir-146b	-1.21379	0.548891	-0.279518	0.260514
mmu-mir-147	-1.11606	0.786077	-0.158421	0.104535
mmu-mir-148a	1.07065	0.871983	0.0984886	0.059492
mmu-mir-148b	-2.25132	0.010233	-1.17077	1.99
mmu-mir-149	-1.09196	0.831448	-0.126925	0.0801649
mmu-mir-150	1.15277	0.770789	0.205106	0.113064
mmu-miR-151-3p	1.10185	0.845322	0.139933	0.0729778
mmu-miR-151-5p	-1.30055	0.464976	-0.379126	0.332569
mmu-mir-152	-1.07216	0.847765	-0.100519	0.0717245
mmu-mir-153	-1.20256	0.754681	-0.266103	0.122237
mmu-mir-154	-1.33514	0.500945	-0.416986	0.30021
mmu-mir-155	1.02503	0.975177	0.0356657	0.0109166
mmu-mir-15a	-1.84563	0.042325	-0.88411	1.3734
mmu-mir-15b	1.26717	0.500945	0.341609	0.30021
mmu-miR-16	-1.47576	0.275275	-0.561461	0.560233
mmu-miR-181a	-3.15787	0.00381	-1.65895	2.41908
mmu-miR-181b+mmu-miR-181d	1.16301	0.786077	0.217863	0.104535
mmu-mir-181c	-1.28451	0.488613	-0.361214	0.311035
mmu-mir-182	-1.54334	0.171784	-0.626052	0.765017
mmu-mir-183	-5.91509	0.000367	-2.5644	3.43533
mmu-miR-1839-3p	-1.31483	0.65225	-0.394873	0.185586
mmu-miR-1839-5p	-1.39111	0.48808	-0.476235	0.311509
mmu-mir-184	1.35735	0.392143	0.440796	0.406556
mmu-mir-185	-1.09483	0.83019	-0.130707	0.0808225
mmu-mir-186	-1.20261	0.579452	-0.266163	0.236983
mmu-mir-187	-1.01969	0.987533	-0.0281297	0.00544838
mmu-miR-188-3p	1.19012	0.770779	0.251111	0.11307
mmu-miR-188-5p	1.3996	0.475781	0.485012	0.322593
mmu-miR-1892	1.2143	0.620816	0.280127	0.207037
mmu-miR-1893	-1.0396	0.949277	-0.0560336	0.022607
mmu-miR-1894-3p	-1.09643	0.880713	-0.132812	0.0551656
mmu-miR-1894-5p	1.00026	0.999259	0.000368614	0.000321932
mmu-miR-1895	-1.32662	0.406421	-0.407758	0.391024
mmu-miR-1896	-1.03015	0.975177	-0.0428512	0.0109166
mmu-miR-1897-3p	1.75851	0.275275	0.814356	0.560233
mmu-miR-1898	1.03696	0.97101	0.0523639	0.0127763
mmu-miR-1899	1.04998	0.975177	0.0703671	0.0109166
mmu-mir-18a	-1.01864	0.987533	-0.0266477	0.00544838
mmu-mir-18b	1.54367	0.340834	0.626363	0.467457
mmu-miR-190	-2.14004	0.012744	-1.09764	1.89469
mmu-miR-1900	1.0122	0.99049	0.0174941	0.0041499
mmu-miR-1901	-1.25406	0.501498	-0.326607	0.299731
mmu-miR-1902	1.24324	0.636773	0.314101	0.196015
mmu-miR-1903	1.27659	0.636773	0.352292	0.196015
mmu-miR-1904	-1.24452	0.521699	-0.315593	0.28258
mmu-miR-1905	1.16076	0.871983	0.215072	0.059492
mmu-miR-1906	1.08504	0.892746	0.117749	0.0492721
mmu-miR-1907	1.07189	0.870452	0.100153	0.0602552
mmu-mir-190b	-1.71152	0.420164	-0.775275	0.376581
mmu-mir-191	-1.02294	0.980004	-0.0327262	0.00877215
mmu-mir-192	-1.0162	0.987533	-0.0231885	0.00544838
mmu-miR-1927	-1.12665	0.869064	-0.172042	0.0609482
mmu-miR-1928	-1.06604	0.870452	-0.0922575	0.0602552
mmu-mir-1929	-1.21162	0.564345	-0.276932	0.248455
mmu-miR-193	1.65395	0.314816	0.725918	0.501943
mmu-mir-1930	-1.87668	0.044964	-0.908181	1.34714
mmu-miR-1931	1.01424	0.987533	0.0204003	0.00544838
mmu-miR-1932	-1.02742	0.987533	-0.0390329	0.00544838
mmu-miR-1933-3p	1.48578	0.445426	0.571218	0.351224
mmu-miR-1933-5p	-1.09578	0.856308	-0.131963	0.06737
mmu-mir-1934	-1.36174	0.490014	-0.445447	0.309792
mmu-miR-1935	1.3027	0.494278	0.381508	0.306029
mmu-miR-1936	1.05543	0.97101	0.077837	0.0127763
mmu-miR-1937a+mmu-miR-1937b	1.70109	0.10735	0.766456	0.969198
mmu-miR-1937c	1.67827	0.1727	0.746971	0.762708
mmu-miR-1938	1.02409	0.987533	0.0343359	0.00544838
mmu-miR-1939	1.1676	0.732148	0.223545	0.135401
mmu-mir-193b	1.18993	0.636773	0.250872	0.196015
mmu-miR-194	1.13806	0.736743	0.186571	0.132684
mmu-miR-1940	1.10124	0.800965	0.139131	0.0963865
mmu-miR-1941-3p	1.13509	0.780235	0.182809	0.107775
mmu-miR-1941-5p	1.04072	0.97101	0.057584	0.0127763
mmu-miR-1942	-1.12791	0.792787	-0.173649	0.100843
mmu-mir-1943	-1.06778	0.855626	-0.0946203	0.067716
mmu-miR-1944	1.90707	0.037185	0.931358	1.42963
mmu-miR-1945	-1.27209	0.490014	-0.347206	0.309792
mmu-miR-1946a	-1.1361	0.782954	-0.184093	0.106264
mmu-miR-1946b	-1.4687	0.241778	-0.554538	0.616583
mmu-mir-1947	1.14735	0.809405	0.198307	0.0918341
mmu-mir-1948	1.63234	0.445426	0.706944	0.351224
mmu-miR-1949	1.36739	0.706253	0.45143	0.15104
mmu-miR-195	1.24684	0.636773	0.318278	0.196015
mmu-miR-1950	-1.92919	0.087934	-0.947994	1.05584
mmu-miR-1951	-1.045	0.933643	-0.0635052	0.0298192
mmu-miR-1952	1.10737	0.855626	0.147135	0.067716
mmu-miR-1953	1.25903	0.636773	0.332316	0.196015
mmu-miR-1954	-1.12265	0.855626	-0.166906	0.067716
mmu-mir-1955	-1.10656	0.818416	-0.146076	0.0870259
mmu-miR-1956	1.17864	0.716741	0.23712	0.144638
mmu-miR-1957	-1.06225	0.892746	-0.0871218	0.0492721
mmu-miR-1958	1.23409	0.51615	0.303448	0.287224
mmu-miR-1959	1.41501	0.445426	0.50081	0.351224
mmu-miR-1960	1.30645	0.564345	0.385651	0.248455
mmu-miR-1961	-1.2033	0.564345	-0.266997	0.248455
mmu-miR-1962	-1.15862	0.699526	-0.212404	0.155196
mmu-miR-1963	-1.30004	0.445426	-0.378556	0.351224
mmu-mir-1964	-1.24943	0.494278	-0.321267	0.306029
mmu-miR-1965	-1.29514	0.445426	-0.37311	0.351224
mmu-mir-1966	-1.09028	0.815468	-0.1247	0.0885931
mmu-miR-1967	-1.06399	0.871983	-0.0894808	0.059492
mmu-mir-1968	-1.04166	0.97101	-0.0588792	0.0127763
mmu-miR-1969	1.40487	0.445426	0.490434	0.351224
mmu-miR-196a	1.13059	0.770789	0.177081	0.113064
mmu-mir-196b	-1.72222	0.094408	-0.784268	1.02499
mmu-miR-1970	1.42511	0.287153	0.51107	0.541887
mmu-miR-1971	1.46957	0.488613	0.55539	0.311035
mmu-mir-1981	-1.10784	0.83019	-0.147747	0.0808225
mmu-mir-1982	1.07791	0.949277	0.108237	0.022607
mmu-miR-1983	-10.4025	0.000297	-3.37886	3.52724
mmu-miR-199a-3p	-2.06706	0.039543	-1.04758	1.40293
mmu-miR-199a-5p	-2.48361	0.006472	-1.31244	2.18896
mmu-mir-19a	-1.76107	0.04803	-0.816453	1.31849
mmu-miR-19b	-1.03143	0.975177	-0.0446419	0.0109166
mmu-mir-200a	1.36567	0.477735	0.449606	0.320813
mmu-mir-200b	1.07986	0.863359	0.110845	0.0638086
mmu-mir-200c	-1.01541	0.987533	-0.022057	0.00544838
mmu-mir-201	-1.24422	0.549415	-0.315246	0.260099
mmu-miR-202-3p	1.08756	0.855626	0.121101	0.067716
mmu-miR-202-5p	-1.09171	0.810125	-0.126591	0.091448
mmu-mir-203	-1.26489	0.490014	-0.339011	0.309792
mmu-mir-204	-1.60561	0.093338	-0.683125	1.02994
mmu-mir-205	-1.03419	0.975177	-0.0485035	0.0109166
mmu-mir-206	-1.28722	0.490014	-0.364263	0.309792
mmu-miR-207	-1.17089	0.636773	-0.227601	0.196015
mmu-mir-208a	-1.17499	0.786077	-0.232654	0.104535
mmu-mir-208b	1.31719	0.549415	0.397458	0.260099
mmu-miR-20a+mmu-miR-20b	-1.71472	0.092395	-0.777976	1.03435
mmu-miR-21	1.51219	0.189583	0.596643	0.722201
mmu-mir-210	-4.5077	0.00381	-2.17239	2.41908
mmu-mir-211	1.24364	0.609006	0.314573	0.215378
mmu-mir-212	1.04327	0.987533	0.0611167	0.00544838
mmu-miR-2132	-1.52596	0.53439	-0.609717	0.272142
mmu-miR-2133	-1.26801	0.579452	-0.342565	0.236983
mmu-miR-2134	-1.44001	0.500945	-0.526082	0.30021
mmu-miR-2135	-2.34096	0.093338	-1.2271	1.02994
mmu-miR-2136	-1.11566	0.815468	-0.157891	0.0885931
mmu-miR-2137	-1.11586	0.763885	-0.158152	0.116972
mmu-miR-2138	-1.00733	0.99861	-0.010534	0.000604089
mmu-miR-2139	1.12042	0.83019	0.164034	0.0808225
mmu-mir-214	-1.20222	0.567217	-0.265706	0.246251
mmu-miR-2140	1.19067	0.608846	0.251776	0.215493
mmu-miR-2141	-2.03182	0.045875	-1.02277	1.33842
mmu-miR-2145	-1.27157	0.500945	-0.346609	0.30021
mmu-miR-2146	-1.19166	0.618217	-0.252974	0.208859
mmu-mir-216a	-1.32436	0.445426	-0.405299	0.351224
mmu-mir-216b	1.54896	0.250402	0.631303	0.601362
mmu-mir-217	-1.33874	0.405138	-0.420872	0.392397
mmu-miR-218	1.06418	0.97101	0.0897382	0.0127763
mmu-miR-2182	1.10072	0.904294	0.138452	0.0436904
mmu-miR-2183	-1.28907	0.753952	-0.366334	0.122656
mmu-miR-219	-1.69252	0.197606	-0.759175	0.7042
mmu-mir-22	-1.05444	0.905437	-0.0764719	0.0431418
mmu-miR-220	1.22119	0.609006	0.288282	0.215378
mmu-mir-221	-1.42128	0.314816	-0.507187	0.501943
mmu-mir-222	1.74722	0.066976	0.805064	1.17408
mmu-mir-223	-1.00435	0.999259	-0.00626863	0.000321932
mmu-mir-224	-1.46849	0.325412	-0.554333	0.487566
mmu-mir-23a	-1.72327	0.066976	-0.785149	1.17408
mmu-mir-23b	-3.62387	0.000411	-1.85753	3.38616
mmu-miR-24	-1.1533	0.684202	-0.205774	0.164816
mmu-mir-25	-1.48732	0.250402	-0.572714	0.601362
mmu-miR-26a	1.14059	0.713437	0.189784	0.146644
mmu-mir-26b	1.00149	0.999259	0.0021527	0.000321932
mmu-mir-27a	-1.70429	0.084801	-0.76917	1.0716
mmu-mir-27b	-1.92644	0.039983	-0.945935	1.39812
mmu-miR-28	1.24994	0.52148	0.321863	0.282762
mmu-miR-2861	-1.25796	0.574591	-0.331082	0.240641
mmu-miR-290-3p	-1.26031	0.490014	-0.333775	0.309792
mmu-miR-290-5p	-1.05869	0.880713	-0.0822854	0.0551656
mmu-miR-291a-3p	-1.16748	0.636773	-0.223402	0.196015
mmu-miR-291a-5p	-1.15365	0.754607	-0.206208	0.122279
mmu-miR-291b-3p	1.27199	0.636773	0.347092	0.196015
mmu-miR-291b-5p	-1.47049	0.379633	-0.556298	0.420636
mmu-miR-292-3p	-1.62496	0.488613	-0.700406	0.311035
mmu-miR-292-5p	1.32038	0.53439	0.400955	0.272142
mmu-mir-293	-1.13516	0.774442	-0.182897	0.111011
mmu-mir-294	-1.41414	0.53439	-0.499922	0.272142
mmu-mir-295	-1.18887	0.732148	-0.249585	0.135401
mmu-miR-296-3p	1.46907	0.309327	0.5549	0.509582
mmu-miR-296-5p	1.03916	0.987533	0.0554126	0.00544838
mmu-miR-297a+mmu-miR-466f+mmu-miR-669b	-1.17788	0.754607	-0.236197	0.122279
mmu-miR-297b-3p	1.13553	0.786077	0.18336	0.104535
mmu-miR-297b-5p	1.4917	0.325412	0.576959	0.487566
mmu-mir-297c	1.61148	0.43523	0.688385	0.361281
mmu-mir-298	-1.12462	0.870066	-0.169443	0.0604478
mmu-miR-299	1.34396	0.490014	0.426488	0.309792
mmu-mir-29a	2.52769	0.006046	1.33782	2.21853
mmu-miR-29b	2.48825	0.008762	1.31513	2.0574
mmu-mir-29c	-1.82994	0.033857	-0.8718	1.47035
mmu-mir-300	1.07121	0.847765	0.0992457	0.0717245
mmu-mir-301a	-4.25518	0.000367	-2.08922	3.43533
mmu-mir-301b	-1.12767	0.829129	-0.173345	0.0813779
mmu-mir-302a	1.35577	0.549415	0.439111	0.260099
mmu-mir-302b	1.01055	0.995238	0.0151439	0.00207305
mmu-mir-302c	1.55465	0.221294	0.636591	0.65503
mmu-mir-302d	1.42204	0.636773	0.507962	0.196015
mmu-mir-3072	1.30865	0.808423	0.388083	0.0923613
mmu-mir-3099	1.07063	0.870452	0.0984623	0.0602552
mmu-mir-30a	1.62928	0.340834	0.704236	0.467457
mmu-mir-30b	1.20788	0.555702	0.272478	0.255158
mmu-miR-30c	-1.64294	0.182483	-0.716284	0.738778
mmu-mir-30d	-1.05285	0.892746	-0.074294	0.0492721
mmu-mir-30e	-1.0646	0.870452	-0.0903086	0.0602552
mmu-mir-31	1.15919	0.732148	0.213112	0.135401
mmu-mir-32	1.11443	0.786077	0.156312	0.104535
mmu-mir-320	-1.35658	0.405138	-0.439976	0.392397
mmu-mir-322	-1.17766	0.732148	-0.235918	0.135401
mmu-miR-323-3p	-1.13777	0.715253	-0.186212	0.14554
mmu-miR-323-5p	-1.288	0.521699	-0.365128	0.28258
mmu-miR-324-3p	1.01198	0.999259	0.0171787	0.000321932
mmu-miR-324-5p	-1.54766	0.24761	-0.630086	0.606232
mmu-mir-325	1.43053	0.445426	0.516548	0.351224
mmu-mir-326	-1.02973	0.984876	-0.0422622	0.00661845
mmu-miR-327	1.50005	0.197606	0.585014	0.7042
mmu-mir-328	-1.94687	0.10735	-0.961155	0.969198
mmu-mir-329	-1.56629	0.30665	-0.647352	0.513357
mmu-mir-33	1.14018	0.740188	0.18926	0.130658
mmu-mir-330	1.19485	0.73734	0.256834	0.132332
mmu-miR-331-3p	-1.04257	0.949277	-0.060149	0.022607
mmu-miR-331-5p	1.11533	0.815468	0.15747	0.0885931
mmu-miR-335-3p	-1.20034	0.724948	-0.263438	0.139693
mmu-miR-335-5p	-2.10544	0.029672	-1.07412	1.52765
mmu-miR-337-3p	-1.16351	0.732148	-0.218481	0.135401
mmu-miR-337-5p	-1.12407	0.793035	-0.168735	0.100708
mmu-miR-338-3p	-1.06799	0.880713	-0.0948957	0.0551656
mmu-miR-338-5p	-1.13708	0.747296	-0.185332	0.126507
mmu-miR-339-3p	1.03907	0.966567	0.0552971	0.014768
mmu-miR-339-5p	1.15482	0.800932	0.207663	0.0964044
mmu-miR-340-3p	-1.55052	0.325412	-0.632749	0.487566
mmu-miR-340-5p	1.39271	0.479308	0.477899	0.319385
mmu-mir-341	-1.24519	0.786077	-0.316368	0.104535
mmu-miR-342-3p	-6.79974	0.000367	-2.76548	3.43533
mmu-miR-342-5p	-1.03098	0.980004	-0.044016	0.00877215
mmu-miR-343	1.90377	0.112861	0.928857	0.947456
mmu-miR-344	-1.17351	0.847765	-0.230833	0.0717245
mmu-miR-345-3p	-1.09051	0.859862	-0.124997	0.0655712
mmu-miR-345-5p	-1.09136	0.833829	-0.126128	0.078923
mmu-mir-346	1.29957	0.676748	0.37803	0.169573
mmu-miR-3470a+mmu-miR-3470b	-1.2749	0.579452	-0.350388	0.236983
mmu-miR-3471	1.16759	0.636773	0.223539	0.196015
mmu-miR-3472	1.28575	0.488613	0.362613	0.311035
mmu-miR-3473	-1.13628	0.754884	-0.18432	0.12212
mmu-miR-3474	-1.40589	0.241778	-0.491487	0.616583
mmu-mir-3475	-1.33909	0.475818	-0.421257	0.322559
mmu-mir-34a	-1.20884	0.579452	-0.273625	0.236983
mmu-miR-34b-3p	-1.01918	0.987533	-0.0274146	0.00544838
mmu-miR-34b-5p	1.34635	0.342541	0.429056	0.465287
mmu-mir-34c	1.02503	0.975177	0.0356657	0.0109166
mmu-mir-350	-1.55738	0.252308	-0.639121	0.598069
mmu-mir-351	1.00137	0.999259	0.00197706	0.000321932
mmu-mir-361	-1.21228	0.637686	-0.277723	0.195393
mmu-miR-362-3p	-1.0078	0.99861	-0.0112133	0.000604089
mmu-miR-362-5p	1.08316	0.83019	0.115245	0.0808225
mmu-mir-363	1.73367	0.490014	0.793829	0.309792
mmu-miR-365	-1.18343	0.636773	-0.24297	0.196015
mmu-mir-367	1.15561	0.689468	0.208657	0.161486
mmu-miR-369-3p	1.43648	0.445426	0.522542	0.351224
mmu-miR-369-5p	1.123	0.782954	0.167359	0.106264
mmu-mir-370	-1.29748	0.445426	-0.375711	0.351224
mmu-miR-374	-1.06852	0.880713	-0.0956108	0.0551656
mmu-mir-375	-1.04147	0.975177	-0.0586211	0.0109166
mmu-mir-376a	1.45872	0.471007	0.544705	0.326973
mmu-mir-376b	-1.04306	0.975177	-0.0608215	0.0109166
mmu-mir-376c	1.60833	0.092395	0.685559	1.03435
mmu-mir-377	-1.42462	0.676748	-0.510581	0.169573
mmu-miR-378	-1.48599	0.315913	-0.571427	0.500433
mmu-mir-379	1.04928	0.952427	0.0694023	0.0211683
mmu-miR-380-3p	-2.21126	0.197606	-1.14487	0.7042
mmu-miR-380-5p	1.23206	0.564345	0.30107	0.248455
mmu-mir-381	-1.37709	0.325724	-0.461627	0.48715
mmu-mir-382	-1.16137	0.65225	-0.215829	0.185586
mmu-mir-383	-1.17678	0.786077	-0.234842	0.104535
mmu-miR-384-3p	-1.19852	0.73734	-0.261253	0.132332
mmu-miR-384-5p	1.06796	0.899236	0.0948512	0.0461263
mmu-miR-409-3p	1.04343	0.987533	0.0613339	0.00544838
mmu-miR-409-5p	1.153	0.81085	0.205392	0.0910595
mmu-mir-410	1.14091	0.715253	0.190185	0.14554
mmu-mir-411	1.24653	0.65225	0.317914	0.185586
mmu-mir-412	1.28989	0.564345	0.367251	0.248455
mmu-mir-421	1.02086	0.987533	0.0297859	0.00544838
mmu-miR-423-3p	-1.22181	0.609274	-0.289025	0.215187
mmu-miR-423-5p	-1.31014	0.461943	-0.389721	0.335412
mmu-mir-425	-2.2675	0.010322	-1.1811	1.98624
mmu-mir-429	1.03013	0.987533	0.0428211	0.00544838
mmu-mir-431	1.02248	0.980004	0.0320777	0.00877215
mmu-miR-432	1.36266	0.490014	0.446422	0.309792
mmu-mir-433	1.08478	0.83019	0.117398	0.0808225
mmu-miR-434-3p	-1.07456	0.943473	-0.103746	0.0252705
mmu-miR-434-5p	1.09536	0.843978	0.1314	0.0736689
mmu-mir-448	-1.15617	0.673199	-0.209359	0.171857
mmu-mir-449a	-1.48927	0.241778	-0.574608	0.616583
mmu-miR-449b	1.1496	0.821254	0.201128	0.0855225
mmu-mir-449c	-1.17953	0.65225	-0.23821	0.185586
mmu-miR-450a-3p	-1.00045	0.999259	-0.000649057	0.000321932
mmu-miR-450a-5p	-1.15115	0.81085	-0.203076	0.0910595
mmu-miR-450b-3p	-1.44514	0.454861	-0.531205	0.342121
mmu-miR-450b-5p	1.27406	0.636773	0.349434	0.196015
mmu-miR-451	-1.24836	0.786077	-0.320037	0.104535
mmu-mir-452	-1.1097	0.894123	-0.150171	0.0486027
mmu-miR-453	-1.13167	0.769675	-0.178447	0.113693
mmu-mir-455	1.05435	0.929593	0.0763527	0.0317072
mmu-mir-463	-1.14597	0.802004	-0.196574	0.0958235
mmu-miR-464	1.01536	0.987533	0.0219946	0.00544838
mmu-miR-465a-3p	-1.1636	0.713437	-0.218593	0.146644
mmu-miR-465a-5p	1.11262	0.83019	0.153961	0.0808225
mmu-miR-465b-5p	1.10965	0.804382	0.150103	0.0945377
mmu-miR-465c-5p	-1.302	0.636773	-0.380729	0.196015
mmu-miR-466a-3p+mmu-miR-466b-3-3p	2.65022	0.014987	1.40611	1.82429
mmu-miR-466a-5p+mmu-miR-466e-5p	1.11354	0.847765	0.155153	0.0717245
mmu-miR-466c-5p	1.23176	0.55257	0.300725	0.257613
mmu-miR-466d-3p	1.12429	0.740188	0.16902	0.130658
mmu-miR-466d-5p	-1.38373	0.402507	-0.468566	0.395227
mmu-miR-466f-5p	-1.07493	0.870452	-0.104242	0.0602552
mmu-miR-466g	1.31964	0.501498	0.400149	0.299731
mmu-mir-466h	1.94333	0.05265	0.95853	1.2786
mmu-mir-466i	1.31272	0.494278	0.392563	0.306029
mmu-miR-466j	1.40284	0.325412	0.488353	0.487566
mmu-miR-466k	-1.34199	0.445426	-0.424378	0.351224
mmu-mir-466l	-1.03665	0.974192	-0.0519306	0.0113554
mmu-miR-467a	1.1613	0.699526	0.215735	0.155196
mmu-mir-467b	1.91186	0.042325	0.93498	1.3734
mmu-mir-467c	2.15309	0.062924	1.10641	1.20118
mmu-mir-467d	-1.3771	0.490014	-0.461637	0.309792
mmu-mir-467e	-1.01697	0.987533	-0.0242727	0.00544838
mmu-miR-467f	2.09078	0.0143	1.06404	1.84466
mmu-miR-467g	1.0568	0.892746	0.079698	0.0492721
mmu-miR-467h+mmu-miR-669d+mmu-miR-669l	-1.14988	0.690892	-0.201486	0.16059
mmu-mir-468	-1.08172	0.839839	-0.113326	0.075804
mmu-miR-469	-1.196	0.706544	-0.258216	0.150861
mmu-mir-470	-1.08495	0.892746	-0.117635	0.0492721
mmu-mir-471	1.23155	0.623116	0.300481	0.205431
mmu-mir-483	1.03022	0.975177	0.0429554	0.0109166
mmu-miR-484	1.03621	0.97101	0.0513166	0.0127763
mmu-mir-485	-1.09804	0.818168	-0.134925	0.0871575
mmu-miR-486	-1.27629	0.555702	-0.351957	0.255158
mmu-mir-487b	1.33539	0.549415	0.41726	0.260099
mmu-mir-488	1.10881	0.792787	0.149008	0.100843
mmu-mir-489	1.10861	0.84528	0.148751	0.0729994
mmu-mir-490	1.21306	0.605525	0.278655	0.217868
mmu-mir-491	1.1811	0.639359	0.240129	0.194255
mmu-mir-493	-1.2868	0.490014	-0.363791	0.309792
mmu-mir-494	1.0218	0.987533	0.0311152	0.00544838
mmu-mir-495	1.16082	0.734423	0.215146	0.134054
mmu-miR-496	-1.13137	0.786077	-0.178066	0.104535
mmu-miR-497	1.18215	0.676748	0.241419	0.169573
mmu-mir-499	-1.13942	0.786077	-0.188305	0.104535
mmu-mir-500	1.38643	0.490014	0.471373	0.309792
mmu-miR-501-3p	-1.00561	0.999228	-0.0080759	0.000335405
mmu-miR-501-5p	-1.07257	0.84528	-0.101074	0.0729994
mmu-mir-503	1.51577	0.221294	0.60005	0.65503
mmu-mir-504	-1.16193	0.699526	-0.216528	0.155196
mmu-mir-505	-1.01182	0.995238	-0.0169475	0.00207305
mmu-miR-509-3p	1.22298	0.636773	0.290401	0.196015
mmu-miR-509-5p	1.00688	0.997363	0.00988498	0.00114675
mmu-mir-511	1.08061	0.880713	0.111845	0.0551656
mmu-miR-532-3p	1.57249	0.340834	0.653053	0.467457
mmu-miR-532-5p	1.30304	0.494278	0.381876	0.306029
mmu-mir-539	1.20426	0.574591	0.268141	0.240641
mmu-miR-540-3p	1.01364	0.994442	0.0195462	0.00242054
mmu-miR-540-5p	-1.21586	0.636773	-0.281974	0.196015
mmu-mir-541	-1.14931	0.713437	-0.200771	0.146644
mmu-miR-542-3p	-1.63941	0.234267	-0.713174	0.630289
mmu-miR-542-5p	-1.46811	0.221294	-0.553961	0.65503
mmu-mir-543	1.02503	0.975177	0.0356657	0.0109166
mmu-mir-544	-1.19377	0.65225	-0.25553	0.185586
mmu-miR-546	-1.20377	0.739108	-0.267555	0.131292
mmu-mir-547	1.12327	0.786077	0.167709	0.104535
mmu-mir-551b	1.08164	0.83019	0.113226	0.0808225
mmu-miR-568	1.33754	0.549415	0.419586	0.260099
mmu-miR-574-3p	-1.26041	0.490014	-0.333897	0.309792
mmu-miR-574-5p	-1.39609	0.283525	-0.481391	0.547409
mmu-miR-582-3p	-1.15578	0.770789	-0.208869	0.113064
mmu-miR-582-5p	1.12197	0.786077	0.166029	0.104535
mmu-miR-590-3p	1.0288	0.987533	0.0409585	0.00544838
mmu-miR-590-5p	-1.31785	0.453138	-0.398191	0.34377
mmu-mir-592	-1.22687	0.676748	-0.294987	0.169573
mmu-miR-599	-1.21648	0.633055	-0.282707	0.198559
mmu-miR-615-3p	1.20408	0.792787	0.267933	0.100843
mmu-miR-615-5p	-1.03398	0.980004	-0.0482014	0.00877215
mmu-mir-652	-1.22549	0.53439	-0.293353	0.272142
mmu-mir-653	-1.13444	0.809405	-0.181984	0.0918341
mmu-miR-654-3p	1.27871	0.516947	0.354686	0.286554
mmu-miR-654-5p	1.18181	0.847765	0.240995	0.0717245
mmu-mir-664	-1.33635	0.500945	-0.418303	0.30021
mmu-mir-665	1.22465	0.636773	0.292371	0.196015
mmu-miR-666-3p	-1.02115	0.987533	-0.0301928	0.00544838
mmu-miR-666-5p	1.34387	0.627297	0.426395	0.202527
mmu-mir-667	1.64673	0.289937	0.719603	0.537696
mmu-mir-668	-1.1171	0.786077	-0.159752	0.104535
mmu-miR-669a	2.28273	0.010163	1.19076	1.99298
mmu-mir-669e	1.03387	0.975177	0.0480579	0.0109166
mmu-mir-669f	2.11866	0.028841	1.08315	1.53999
mmu-miR-669g	-1.09432	0.83019	-0.130035	0.0808225
mmu-miR-669h-5p	-1.34746	0.676748	-0.430247	0.169573
mmu-miR-669i	-1.0905	0.815468	-0.124985	0.0885931
mmu-miR-669j	-1.05123	0.931821	-0.0720813	0.0306675
mmu-miR-669m	-1.02149	0.987533	-0.03067	0.00544838
mmu-mir-669o	1.49442	0.325412	0.579582	0.487566
mmu-mir-670	-1.24455	0.490014	-0.315628	0.309792
mmu-miR-671-3p	1.22376	0.620816	0.291318	0.207037
mmu-miR-671-5p	-1.09833	0.83019	-0.13531	0.0808225
mmu-mir-672	-1.25118	0.636773	-0.323291	0.196015
mmu-miR-673-3p	1.10738	0.880713	0.147153	0.0551656
mmu-miR-673-5p	1.38765	0.549415	0.47264	0.260099
mmu-mir-674	1.06207	0.870452	0.0868851	0.0602552
mmu-miR-675-3p	1.0683	0.928172	0.09532	0.0323715
mmu-miR-675-5p	1.01235	0.988857	0.0177065	0.00486651
mmu-mir-676	1.62364	0.14166	0.699236	0.848753
mmu-mir-677	-1.01991	0.987533	-0.0284444	0.00544838
mmu-miR-678	-1.12264	0.815468	-0.166899	0.0885931
mmu-mir-679	-1.28173	0.53439	-0.358088	0.272142
mmu-miR-680	-1.20745	0.640196	-0.271958	0.193687
mmu-miR-681	-1.24128	0.608976	-0.311825	0.2154
mmu-miR-682	-1.16861	0.734423	-0.224798	0.134054
mmu-miR-683	-1.13631	0.782498	-0.184356	0.106517
mmu-miR-684	-1.35525	0.340834	-0.438555	0.467457
mmu-miR-686	1.02444	0.987533	0.0348334	0.00544838
mmu-miR-687	-1.47305	0.407425	-0.558808	0.389952
mmu-miR-688	-1.18269	0.737542	-0.242068	0.132213
mmu-miR-689	1.52316	0.490014	0.60707	0.309792
mmu-miR-690	-1.13034	0.81085	-0.176755	0.0910595
mmu-miR-691	1.6497	0.189583	0.722202	0.722201
mmu-miR-692	1.34097	0.383792	0.423278	0.415904
mmu-miR-693-3p	1.2647	0.636773	0.338792	0.196015
mmu-miR-693-5p	1.27913	0.642574	0.355159	0.192077
mmu-miR-694	-1.30486	0.500945	-0.383892	0.30021
mmu-miR-695	-1.03001	0.975177	-0.0426598	0.0109166
mmu-miR-696	-1.00215	0.999259	-0.00310187	0.000321932
mmu-miR-697	-1.08432	0.871983	-0.116787	0.059492
mmu-mir-698	-1.0606	0.97101	-0.084879	0.0127763
mmu-mir-700	-1.06871	0.949277	-0.0958713	0.022607
mmu-mir-701	-1.18487	0.732148	-0.244725	0.135401
mmu-mir-702	-1.17785	0.786077	-0.236152	0.104535
mmu-miR-703	-1.13679	0.84528	-0.184966	0.0729994
mmu-miR-704	-1.32507	0.488613	-0.406064	0.311035
mmu-miR-706	-1.19237	0.715253	-0.253837	0.14554
mmu-miR-707	1.50156	0.244819	0.586458	0.611155
mmu-mir-708	-1.13414	0.780235	-0.181602	0.107775
mmu-miR-709	1.40287	0.407425	0.488385	0.389952
mmu-miR-710	-1.03487	0.97101	-0.0494512	0.0127763
mmu-miR-711	1.2585	0.500945	0.3317	0.30021
mmu-miR-712	1.2286	0.65225	0.297016	0.185586
mmu-miR-713	1.34275	0.480671	0.425196	0.318152
mmu-miR-714	-1.09911	0.84528	-0.13633	0.0729994
mmu-miR-715	-1.12389	0.875797	-0.1685	0.0575965
mmu-miR-717	1.0379	0.95137	0.0536652	0.0216505
mmu-miR-718	-1.00022	0.999259	-0.000320351	0.000321932
mmu-miR-719	-1.17131	0.713437	-0.228122	0.146644
mmu-miR-720	-1.17497	0.705224	-0.232624	0.151673
mmu-mir-741	1.26353	0.73734	0.337461	0.132332
mmu-mir-742	-1.19569	0.596936	-0.257841	0.224072
mmu-mir-743a	1.01639	0.987533	0.023451	0.00544838
mmu-miR-743b-3p	-1.10698	0.839839	-0.146635	0.075804
mmu-miR-743b-5p	1.40762	0.340834	0.493263	0.467457
mmu-mir-744	-1.01246	0.995238	-0.0178695	0.00207305
mmu-mir-758	-1.0976	0.975177	-0.134356	0.0109166
mmu-miR-759	1.25979	0.636773	0.333178	0.196015
mmu-mir-760	1.1881	0.642574	0.24866	0.192077
mmu-miR-761	-1.27537	0.488613	-0.350917	0.311035
mmu-miR-762	-1.04453	0.928172	-0.0628534	0.0323715
mmu-miR-763	-1.02109	0.987533	-0.0301096	0.00544838
mmu-miR-764-3p	1.00346	0.999259	0.00498889	0.000321932
mmu-miR-764-5p	-1.1077	0.798513	-0.147568	0.097718
mmu-miR-767	-1.0743	0.905437	-0.103401	0.0431418
mmu-miR-770-3p	1.03056	0.975177	0.0434279	0.0109166
mmu-miR-770-5p	-1.09442	0.855626	-0.13016	0.067716
mmu-miR-7a	-1.37047	0.490014	-0.454666	0.309792
mmu-mir-7b	-1.60414	0.197333	-0.681796	0.7048
mmu-mir-802	1.64043	0.197606	0.714071	0.7042
mmu-miR-804	-1.94683	0.220357	-0.961128	0.656873
mmu-mir-871	-1.00241	0.999259	-0.00347607	0.000321932
mmu-mir-872	1.34778	0.445426	0.430584	0.351224
mmu-miR-873	1.21442	0.564345	0.28027	0.248455
mmu-mir-874	-1.06219	0.949277	-0.087046	0.022607
mmu-miR-875-3p	1.159	0.732148	0.212883	0.135401
mmu-miR-875-5p	-1.13415	0.774442	-0.181609	0.111011
mmu-miR-876-3p	-1.14292	0.774442	-0.192721	0.111011
mmu-miR-876-5p	1.36031	0.488613	0.443939	0.311035
mmu-mir-877	1.01332	0.987533	0.0190847	0.00544838
mmu-miR-878-3p	1.04457	0.97101	0.0629074	0.0127763
mmu-miR-878-5p	-1.23149	0.673199	-0.300403	0.171857
mmu-mir-879	1.14772	0.754607	0.198769	0.122279
mmu-mir-880	1.08963	0.83019	0.123834	0.0808225
mmu-mir-881	-1.08274	0.880713	-0.114683	0.0551656
mmu-miR-882	1.05428	0.949277	0.0762559	0.022607
mmu-miR-883a-3p	1.00055	0.999259	0.000800169	0.000321932
mmu-miR-883a-5p	-1.49085	0.20435	-0.576132	0.689625
mmu-miR-883b-3p	1.23712	0.609876	0.306991	0.214758
mmu-miR-883b-5p	-1.03169	0.975177	-0.0450163	0.0109166
mmu-miR-9	1.0184	0.989641	0.0263082	0.00452232
mmu-miR-92a	-1.30635	0.713437	-0.385543	0.146644
mmu-mir-92b	-1.13644	0.754199	-0.184522	0.122514
mmu-mir-93	-1.59081	0.20435	-0.669761	0.689625
mmu-mir-96	-2.47257	0.009267	-1.30601	2.03306
mmu-mir-98	-2.36027	0.014987	-1.23895	1.82429
mmu-mir-99a	-2.21803	0.028841	-1.14928	1.53999
mmu-mir-99b	-2.1285	0.015279	-1.08984	1.81591
